# Supplementary material for: Profiling the transcription factor regulatory networks of human cell types
Source: Nucleic Acids Res. 2014 Oct 9;42(20):12380–7. doi: 10.1093/nar/gku923 (PMC4227771; doi:10.1093/nar/gku923)
Supplement: SUPPLEMENTARY DATA [file supp_gku923_nar-01997-n-2014-File003.xlsx]

## Sheet: Contents
Table of Contents
Table S1 1509 ESC specific interactions which are found in the hESC TF regulatory network, but not found in the other 40 TF regulatory networks.
Table S2 55 ESC regulatory complex-target modules using the hESC specific interactions and protein complexes.
Table S3 The distributions of nodes and interactions among three layers: top, core, bottom in the hierarchical organization of 41 networks. The entries in red color are those significantly low/high percentages when compared to the others.
Table S4 The analysis results of the local and global reaching centrality for the 41 TF regulatory networks.
Table S5 Two thousand forty-one housekeeping (HK) interactions which are found in all the 41 TF regulatory networks.
Table S6 Twenty-three protein complexes in which the proteins are highly connected with HK links.

## Sheet: Table S1
N	Source TFs	Targeted TFs
1	AHR	BARHL2
2	AHR	EN2
3	AHR	IKZF1
4	AHR	SIX3
5	ALX1	HBP1
6	ALX1	NR1H4
7	ALX1	TFAP2C
8	ALX3	FOXJ1
9	ALX3	HBP1
10	ALX4	EBF2
11	ALX4	FOXD3
12	ALX4	NR1H4
13	ALX4	TFAP2C
14	AR	SIX6
15	ARID5B	DMRT1
16	ARID5B	HNF1B
17	ARID5B	NKX3-2
18	ARID5B	OVOL2
19	ARID5B	ZFP42
20	ARNT	EN2
21	ARNT	IKZF1
22	ARNT	SIX3
23	ARNT	SOX2
24	ARNT2	IKZF1
25	ARNT2	SIX3
26	ATF1	FOXC1
27	ATF2	FOXC1
28	ATF3	FOXC1
29	ATF4	DLX2
30	ATF4	FOXC1
31	ATF4	ZIC3
32	ATF5	ARX
33	ATF5	FOXC1
34	ATF5	NKX2-2
35	ATF5	PAX2
36	ATF5	SIX3
37	ATF6	FOXC1
38	ATF7	FOXC1
39	ATOH1	FGF9
40	ATOH1	HOXB13
41	ATOH1	POU3F1
42	ATOH1	REST
43	ATOH1	SIX4
44	ATOH1	STAT5A
45	ATOH1	TBX22
46	ATOH1	ZBTB7A
47	BACH1	XBP1
48	BACH2	GLI1
49	BCL6	MYF5
50	BCL6	SIX4
51	BDP1	DLX2
52	BDP1	HBP1
53	BDP1	HMGA1
54	BDP1	LHX2
55	BHLHE40	CRX
56	BHLHE40	DMRT1
57	BHLHE40	OVOL2
58	BHLHE40	ZFP42
59	BHLHE41	CRX
60	BHLHE41	DMRT1
61	BHLHE41	OVOL2
62	BHLHE41	ZFP42
63	BPTF	FOXO4
64	BPTF	WT1
65	BRF1	DLX2
66	BRF1	LHX2
67	CBFB	IRX2
68	CBFB	OTX2
69	CBFB	PARP1
70	CBFB	POU4F3
71	CDC5L	LEF1
72	CDX1	REST
73	CDX1	T
74	CDX1	VAX1
75	CDX2	GCM1
76	CDX2	ONECUT1
77	CDX2	REST
78	CDX2	VAX1
79	CEBPA	EOMES
80	CEBPA	POU5F1
81	CEBPA	SIX4
82	CEBPG	TBX22
83	CIZ1	ISL1
84	CNOT3	HOXB13
85	CNOT3	MSX2
86	CNOT3	PAX2
87	CNOT3	PAX4
88	CREB1	EN2
89	CREB1	FOXC1
90	CREM	FOXC1
91	CRX	AIRE
92	CRX	NR2E3
93	CTCF	CDX2
94	CTCF	DLX1
95	CTCF	ESX1
96	CTCF	OTP
97	CTCF	POU5F1
98	CTCF	SOX10
99	CTCF	TBX22
100	CTCF	VSX2
101	CTCF	ZIC3
102	CUX1	MYF5
103	DDIT3	POU5F1
104	DEAF1	ESR1
105	DEAF1	GFI1
106	DEAF1	HOXB13
107	DEAF1	POU4F3
108	DEAF1	RORB
109	DEAF1	T
110	DLX5	CRX
111	DMBX1	CRX
112	DMRT2	VAX1
113	DMRT3	HOXB13
114	E2F1	DMRT1
115	E2F1	FOXA2
116	E2F1	LMX1A
117	E2F4	LMX1A
118	E2F6	LMX1A
119	E2F7	LMX1A
120	EBF1	LHX4
121	EBF1	NF1
122	EBF1	PAX4
123	EBF1	POU5F1
124	EBF2	PAX4
125	EBF2	POU5F1
126	EGR1	ALX1
127	EGR1	CRX
128	EGR1	DMRT3
129	EGR1	OTP
130	EGR1	OTX2
131	EGR1	PAX4
132	EGR1	PAX7
133	EGR1	POU2F3
134	EGR2	ALX1
135	EGR2	CRX
136	EGR2	DMRT3
137	EGR2	OTP
138	EGR2	OTX2
139	EGR2	PAX4
140	EGR2	PAX7
141	EGR2	POU2F3
142	EGR3	ALX1
143	EGR3	CRX
144	EGR3	DMRT3
145	EGR3	OTP
146	EGR3	OTX2
147	EGR3	PAX4
148	EGR3	PAX7
149	EGR3	POU2F3
150	EGR4	CRX
151	EGR4	DMRT3
152	EGR4	NKX6-1
153	EGR4	OTX2
154	EGR4	PAX7
155	EGR4	POU2F3
156	EGR4	SIX6
157	ELF1	SMAD3
158	ELF1	ZIC1
159	ELF1	ZIC2
160	ELF2	FOXD3
161	ELF2	HMX3
162	ELF2	NKX2-2
163	ELF2	POU4F3
164	ELF2	REST
165	ELF2	SIX4
166	ELF2	ZIC1
167	ELF2	ZIC2
168	ELF3	ETV7
169	ELF3	ISL1
170	ELF3	OTX2
171	ELF3	TP63
172	ELK1	DMRT3
173	ELK1	HBP1
174	ELK1	TCF7
175	ELK1	ZIC1
176	ELK1	ZIC2
177	ELK4	TCF7
178	ELK4	ZIC1
179	ELK4	ZIC2
180	EMX2	CEBPB
181	EN1	FOXD3
182	EN2	FOXD3
183	EP300	DMRT3
184	EP300	GFI1
185	EP300	NKX2-2
186	EP300	OTX2
187	EP300	PAX7
188	EP300	RORB
189	EP300	SIX3
190	EPAS1	SOX2
191	ERF	ZIC1
192	ERF	ZIC2
193	ERG	OTX2
194	ERG	TCF7
195	ERG	ZIC1
196	ERG	ZIC2
197	ESR1	PAX2
198	ESR1	POU5F1
199	ESR2	POU5F1
200	ESRRA	HOXB13
201	ESRRB	EBF2
202	ESRRB	HOXB13
203	ESRRB	POU4F3
204	ESX1	HBP1
205	ETS1	BARHL2
206	ETS1	FOXD3
207	ETS1	HBP1
208	ETS1	MSX2
209	ETS1	TCF7
210	ETS1	ZIC1
211	ETS1	ZIC2
212	ETS1	ZIC3
213	ETS2	FOXD3
214	ETS2	HBP1
215	ETS2	ZIC1
216	ETS2	ZIC2
217	ETV7	HBP1
218	ETV7	TCF7
219	ETV7	ZIC1
220	ETV7	ZIC2
221	EVX1	SOX2
222	FGF9	FOXD3
223	FGF9	GATA3
224	FLI1	MYCN
225	FLI1	NR5A2
226	FLI1	PAX1
227	FLI1	POU5F1
228	FLI1	TCF7
229	FLI1	ZIC1
230	FLI1	ZIC2
231	FOSL1	GLI1
232	FOSL1	LMX1A
233	FOSL1	PAX6
234	FOXA1	DMRT1
235	FOXA1	ETV7
236	FOXA1	FOXD3
237	FOXA1	HOXA1
238	FOXA1	HOXA11
239	FOXA2	ETV7
240	FOXA2	HOXA1
241	FOXA2	HOXA11
242	FOXA3	ETV7
243	FOXA3	HOXA1
244	FOXA3	HOXA11
245	FOXD1	FOXD3
246	FOXD1	IRX5
247	FOXD1	MEIS1
248	FOXD3	ETV7
249	FOXD3	FOXI1
250	FOXD3	HOXB3
251	FOXD3	OTX2
252	FOXD3	PAX5
253	FOXD3	PAX7
254	FOXF1	ETV7
255	FOXF1	FOXI1
256	FOXF1	OTX2
257	FOXF1	PAX5
258	FOXF1	PAX7
259	FOXF2	ETV7
260	FOXF2	FOXI1
261	FOXF2	OTX2
262	FOXF2	PAX5
263	FOXF2	PAX7
264	FOXG1	DMRT1
265	FOXG1	XBP1
266	FOXH1	ETV7
267	FOXH1	FOXI1
268	FOXH1	HOXB3
269	FOXH1	OTX2
270	FOXH1	PAX5
271	FOXH1	PAX7
272	FOXI1	ETV7
273	FOXI1	FOXI1
274	FOXI1	PAX5
275	FOXI1	PAX7
276	FOXJ1	ETV7
277	FOXJ1	FOXI1
278	FOXJ1	HOXB3
279	FOXJ1	OTX2
280	FOXJ1	PAX5
281	FOXJ1	PAX7
282	FOXJ2	ETV7
283	FOXJ2	FOXI1
284	FOXJ2	HOXB3
285	FOXJ2	PAX5
286	FOXJ2	PAX7
287	FOXL1	CDX2
288	FOXL1	PAX3
289	FOXM1	ETV7
290	FOXM1	HOXA1
291	FOXM1	HOXA11
292	FOXO1	DMRT1
293	FOXO1	XBP1
294	FOXO3	FOXI1
295	FOXO3	NANOG
296	FOXO4	MAFA
297	FOXP1	BARHL2
298	FOXP1	HOXB13
299	FOXP1	OTX2
300	FOXP1	PAX2
301	FOXP3	ONECUT1
302	GABPA	BARX1
303	GABPA	NR5A2
304	GABPA	OVOL2
305	GABPA	PAX6
306	GABPB1	BARX1
307	GABPB1	NR5A2
308	GABPB1	OVOL2
309	GABPB1	PAX6
310	GATA1	OTX2
311	GATA1	PAX2
312	GATA1	SIX3
313	GATA1	STAT3
314	GATA1	STAT4
315	GATA2	FOXC1
316	GATA2	FOXJ3
317	GATA2	MSX2
318	GATA2	NR5A2
319	GATA2	SIX3
320	GATA2	STAT3
321	GATA3	FOXA2
322	GATA3	FOXC1
323	GATA3	FOXJ3
324	GATA3	MSX2
325	GATA3	NR5A2
326	GATA3	PGR
327	GATA4	CRX
328	GATA4	TFAP2B
329	GBX2	SOX2
330	GCM1	CDX2
331	GFI1	MEIS1
332	GLI1	SMAD2
333	GLI2	RORB
334	GLI2	SMAD2
335	GLI3	HMX3
336	GLI3	HOXA1
337	GLI3	POU5F1
338	GLI3	RORB
339	GLI3	VSX2
340	GLIS1	SMAD2
341	GLIS3	PAX7
342	GLIS3	POU5F1
343	GSX2	SOX2
344	GTF2A1	LHX4
345	GTF2I	ALX3
346	GTF2I	ALX4
347	GTF2I	ARNTL2
348	GTF2I	CRX
349	GTF2I	DMRT3
350	GTF2I	E2F4
351	GTF2I	EGR4
352	GTF2I	ONECUT1
353	GTF2I	OTX1
354	GTF2I	TFAP2B
355	GTF2I	VAX2
356	GTF2IRD1	CDX2
357	GTF2IRD1	FOXD3
358	GTF2IRD1	POU5F1
359	HAND1	DLX1
360	HAND1	DMRT1
361	HAND1	OVOL2
362	HAND1	SIX2
363	HAND1	SIX3
364	HAND1	ZFP42
365	HAND2	DMRT1
366	HAND2	OVOL2
367	HAND2	ZFP42
368	HES1	NEUROD1
369	HES1	PAX6
370	HIC1	BARHL2
371	HIC1	CDX2
372	HIC1	CRX
373	HIC1	DMRT1
374	HIC1	DMRT3
375	HIC1	HNF1B
376	HIC1	LMX1A
377	HIC1	NKX2-2
378	HIC1	OTP
379	HIC1	ZIC3
380	HIF1A	IKZF1
381	HIF1A	IRF3
382	HIF1A	POU3F2
383	HIF1A	SIX3
384	HIF1A	SOX2
385	HIVEP2	CRX
386	HIVEP2	OTX2
387	HMGA1	LMX1A
388	HMGA1	PARP1
389	HMGA1	PAX6
390	HMGA1	SOX21
391	HMGA2	LMX1A
392	HMGA2	PARP1
393	HMGA2	PAX6
394	HMGA2	SOX21
395	HNF1A	MNX1
396	HNF1B	DMRT2
397	HNF1B	EGR4
398	HNF1B	IRX4
399	HNF1B	NF1
400	HNF4A	ALX4
401	HNF4A	DMRT2
402	HNF4A	DMRT3
403	HNF4A	FOXD3
404	HNF4A	FOXH1
405	HNF4A	LHX4
406	HNF4A	LMX1A
407	HNF4A	NR5A1
408	HNF4A	OTP
409	HNF4A	POU5F1
410	HNF4A	ZNF628
411	HNF4G	DMRT3
412	HNF4G	FOXD3
413	HNF4G	FOXH1
414	HNF4G	LHX4
415	HNF4G	POU5F1
416	HNF4G	ZNF628
417	HOXA1	SOX2
418	HOXA10	REST
419	HOXA10	VAX1
420	HOXA11	LHX4
421	HOXA13	FOXD3
422	HOXA13	RAX
423	HOXA3	SOX2
424	HOXA4	TFAP2C
425	HOXA5	MYCN
426	HOXA9	LMX1B
427	HOXB3	CEBPB
428	HOXB3	SOX2
429	HOXB4	TFAP2C
430	HOXB7	BARHL2
431	HOXB8	BARHL2
432	HOXB9	GLI1
433	HOXB9	VAX1
434	HOXC10	LHX4
435	HOXC11	LHX4
436	HOXC4	NR1H4
437	HOXC4	TFAP2C
438	HOXC5	TFAP2C
439	HOXC9	REST
440	HOXD13	SOX9
441	HOXD9	MYCN
442	HSF1	FOXD3
443	HSF1	FOXJ3
444	HSF1	LEF1
445	HSF1	MECP2
446	HSF1	NKX2-1
447	HSF1	NKX2-2
448	HSF2	FOXJ3
449	HSF2	GATA3
450	HSF2	LEF1
451	HSF2	MECP2
452	HSF2	NKX2-1
453	IKZF1	CRX
454	IKZF1	ESX1
455	IKZF1	HBP1
456	IKZF1	PAX6
457	IKZF1	RUNX3
458	IKZF1	SIX4
459	IKZF1	TBX15
460	IKZF2	FOXD3
461	IRF1	ALX1
462	IRF1	EOMES
463	IRF1	GFI1
464	IRF1	SOX17
465	IRF1	ZFP42
466	IRF2	ALX1
467	IRF2	EOMES
468	IRF2	FOXD3
469	IRF2	GFI1
470	IRF2	SOX17
471	IRF2	ZFP42
472	IRF3	ALX1
473	IRF3	EOMES
474	IRF3	FOXD3
475	IRF3	GFI1
476	IRF3	PAX7
477	IRF3	SOX17
478	IRF3	ZFP42
479	IRF4	ALX1
480	IRF4	EOMES
481	IRF4	GFI1
482	IRF4	SOX17
483	IRF4	ZFP42
484	IRF6	ALX1
485	IRF6	EOMES
486	IRF6	SOX17
487	IRF6	ZFP42
488	IRF7	ALX1
489	IRF7	GFI1
490	IRF7	SOX17
491	IRF7	ZFP42
492	IRF8	ALX1
493	IRF8	EOMES
494	IRF8	GFI1
495	IRF8	SOX17
496	IRF8	ZFP42
497	IRF9	GFI1
498	IRF9	PAX2
499	IRX2	PAX3
500	IRX3	PAX3
501	IRX4	PAX3
502	IRX5	PAX3
503	ISX	FOXJ1
504	JUN	GLI1
505	JUN	LMX1A
506	JUN	PAX6
507	JUNB	GLI1
508	JUND	GLI1
509	JUND	LMX1A
510	JUND	PAX6
511	KLF11	ATF2
512	KLF11	DLX1
513	KLF11	EN2
514	KLF11	FOXH1
515	KLF11	NKX2-2
516	KLF11	POU5F1
517	KLF11	SREBF2
518	KLF15	CRX
519	KLF15	DMRT3
520	KLF15	MAFA
521	KLF15	MSX2
522	KLF15	NKX2-2
523	KLF15	OTX2
524	KLF15	PAX2
525	KLF15	PAX7
526	KLF15	POU5F1
527	KLF15	ZIC3
528	KLF4	DMRT3
529	KLF4	FOXD3
530	KLF4	MSX2
531	KLF4	NANOG
532	KLF4	PAX2
533	KLF4	POU5F1
534	KLF4	TBX15
535	KLF4	TFAP2B
536	KLF4	TP63
537	KLF4	ZFP42
538	LEF1	FOXD1
539	LEF1	HMGA1
540	LEF1	MNX1
541	LEF1	MYOG
542	LHX2	HBP1
543	LHX3	TFAP2C
544	LHX4	FOXJ1
545	LHX4	SOX2
546	LHX5	FOXI1
547	LHX5	NR1H4
548	LHX5	TFAP2C
549	LHX6	FOXJ1
550	LHX8	FOXJ1
551	LHX8	SOX2
552	LMO2	ATOH1
553	LMO2	FOXJ3
554	LMO2	OTX2
555	LMO2	POU3F1
556	LMO2	SOX2
557	LMX1A	FOXI1
558	LMX1A	NR1H4
559	LMX1A	TFAP2C
560	LMX1B	FOXI1
561	LMX1B	NR1H4
562	MAF	CRX
563	MAF	DLX4
564	MAF	PURA
565	MAF	TBX15
566	MAFA	DLX3
567	MAFA	PARP1
568	MAFA	POU5F1
569	MAFG	REST
570	MAX	DMRT1
571	MAX	NKX2-5
572	MAX	OVOL2
573	MAX	SATB1
574	MAX	SMAD4
575	MAX	ZFP42
576	MAX	ZNF219
577	MAZ	ALX3
578	MAZ	ALX4
579	MAZ	CDX2
580	MAZ	CRX
581	MAZ	FOXD3
582	MAZ	LMX1B
583	MAZ	MSX1
584	MAZ	MYF5
585	MAZ	NKX6-1
586	MAZ	OTX2
587	MAZ	PAX7
588	MAZ	SIX6
589	MAZ	TBX22
590	MECOM	FOXJ3
591	MECOM	MSX2
592	MECOM	OTX2
593	MECOM	PAX2
594	MECP2	PAX7
595	MEF2A	IRX2
596	MEF2A	TBX15
597	MEIS1	LMX1B
598	MEIS3	ARX
599	MEOX1	SOX2
600	MITF	DMRT1
601	MITF	OVOL2
602	MITF	ZFP42
603	MNX1	FOXD3
604	MTF1	FOXD3
605	MYB	LMX1A
606	MYB	NKX2-2
607	MYB	PARP1
608	MYB	PAX7
609	MYB	RAX
610	MYB	RUNX3
611	MYB	STAT3
612	MYB	ZIC3
613	MYC	DMRT1
614	MYC	NKX2-5
615	MYC	OVOL2
616	MYC	SATB1
617	MYC	SMAD4
618	MYC	ZFP42
619	MYC	ZNF219
620	MYCN	ATOH1
621	MYCN	DMRT1
622	MYCN	OVOL2
623	MYCN	ZFP42
624	MYF5	DMRT1
625	MYF5	HNF1B
626	MYF5	NKX3-2
627	MYF5	OVOL2
628	MYF5	ZFP42
629	MYF6	ATOH1
630	MYF6	DMRT1
631	MYF6	OTX2
632	MYF6	OVOL2
633	MYF6	T
634	MYF6	ZFP42
635	MYOD1	ATOH1
636	MYOD1	DLX1
637	MYOD1	DMRT1
638	MYOD1	HOXB13
639	MYOD1	OTX2
640	MYOD1	OVOL2
641	MYOD1	T
642	MYOD1	ZFP42
643	MYOG	ATOH1
644	MYOG	DMRT1
645	MYOG	OTX2
646	MYOG	OVOL2
647	MYOG	T
648	MYOG	ZFP42
649	MZF1	CRX
650	MZF1	FOXC1
651	MZF1	FOXD3
652	MZF1	PAX2
653	MZF1	PAX5
654	MZF1	PURA
655	MZF1	TBX22
656	MZF1	TFAP2C
657	MZF1	ZFP42
658	NANOG	ETS1
659	NANOG	LMX1A
660	NANOG	MECP2
661	NANOG	OTX2
662	NANOG	POU3F2
663	NANOG	POU5F1
664	NANOG	VAX1
665	NANOG	XBP1
666	NEUROD1	CDX2
667	NEUROD1	FOXD3
668	NEUROD1	FOXO4
669	NEUROD1	HOXB13
670	NEUROD1	MNX1
671	NEUROD1	REST
672	NF1	ALX3
673	NF1	CDX2
674	NF1	DMRT3
675	NF1	HMX3
676	NF1	MSX2
677	NF1	NANOG
678	NFATC1	FOXA1
679	NFATC1	HOXD12
680	NFATC1	ZNF219
681	NFATC2	FOXA1
682	NFATC2	ZNF219
683	NFATC3	FOXA1
684	NFATC3	ZNF219
685	NFATC4	FOXA1
686	NFATC4	POU2F3
687	NFATC4	ZNF219
688	NFE2	HMX3
689	NFE2	LMX1A
690	NFE2	PAX7
691	NFE2L1	REST
692	NFE2L2	BARX1
693	NFE2L2	LMX1A
694	NFE2L2	NR5A2
695	NFE2L2	OVOL2
696	NFE2L2	PAX6
697	NFE2L2	REST
698	NFIB	ALX3
699	NFIB	CDX2
700	NFIB	DMRT3
701	NFIB	MSX2
702	NFIB	NANOG
703	NFIX	ALX3
704	NFIX	CDX2
705	NFIX	DMRT3
706	NFIX	HMX3
707	NFIX	MSX2
708	NFIX	NANOG
709	NFKB1	ALX3
710	NFKB1	BARHL2
711	NFKB1	GATA3
712	NFKB1	ISL1
713	NFKB1	LMX1B
714	NFKB1	NKX2-1
715	NFKB1	OTP
716	NFKB1	PAX4
717	NFKB1	RUNX3
718	NFKB1	ZIC3
719	NFKB2	ALX3
720	NFKB2	ISL1
721	NFKB2	LMX1B
722	NFKB2	OTP
723	NFKB2	PAX4
724	NFKB2	RUNX3
725	NFKB2	ZIC3
726	NFYA	LHX4
727	NFYA	OTX2
728	NFYA	SIRT6
729	NHLH1	DMRT1
730	NHLH1	HOXB9
731	NHLH1	OVOL2
732	NHLH1	POU5F1
733	NHLH1	SMAD4
734	NHLH1	ZFP42
735	NHLH1	ZNF219
736	NKX2-1	FOXH1
737	NKX2-2	HBP1
738	NKX2-2	LMX1A
739	NKX3-1	LMX1A
740	NKX3-2	OTP
741	NKX6-2	FOXD3
742	NR0B1	BARHL1
743	NR0B1	EBF2
744	NR0B1	FOXO4
745	NR0B1	GFI1
746	NR0B1	HOXB13
747	NR0B1	PAX1
748	NR1H2	GLI1
749	NR1H2	HOXB13
750	NR1H2	IRX4
751	NR1H2	NKX2-2
752	NR1H2	POU5F1
753	NR1H4	GLI1
754	NR1H4	HOXB13
755	NR1H4	IRX4
756	NR1H4	PAX6
757	NR1I2	GFI1
758	NR1I2	HOXB13
759	NR1I3	GFI1
760	NR1I3	HOXB13
761	NR2C2	MYCN
762	NR2C2	POU5F1
763	NR2C2	ZIC1
764	NR2C2	ZIC2
765	NR2E3	MNX1
766	NR2F1	ALX1
767	NR2F1	ALX4
768	NR2F1	BARHL1
769	NR2F1	DLX1
770	NR2F1	EOMES
771	NR2F1	FOXD3
772	NR2F1	HOXB13
773	NR2F1	LHX4
774	NR2F1	LMX1A
775	NR2F1	MSX2
776	NR2F1	MYCN
777	NR2F1	NKX6-1
778	NR2F1	PARP1
779	NR2F1	PAX2
780	NR2F1	POU5F1
781	NR2F1	TBX22
782	NR2F1	ZNF628
783	NR2F2	ALX1
784	NR2F2	ALX4
785	NR2F2	BARHL1
786	NR2F2	DLX1
787	NR2F2	FOXD3
788	NR2F2	HOXB13
789	NR2F2	ISL1
790	NR2F2	LHX4
791	NR2F2	LMX1A
792	NR2F2	MSX2
793	NR2F2	MYCN
794	NR2F2	NKX6-1
795	NR2F2	ONECUT1
796	NR2F2	PARP1
797	NR2F2	PAX2
798	NR2F2	PAX4
799	NR2F2	POU5F1
800	NR2F2	TBX22
801	NR2F2	ZNF628
802	NR2F6	BARHL2
803	NR2F6	NR5A1
804	NR2F6	OTP
805	NR2F6	RAX
806	NR2F6	SIX3
807	NR2F6	SMAD4
808	NR3C1	CDX2
809	NR3C1	FOXO1
810	NR3C1	HOXB13
811	NR3C1	LEF1
812	NR3C1	MYCN
813	NR3C1	PBX1
814	NR4A1	BARHL1
815	NR4A1	EBF2
816	NR4A1	GFI1
817	NR5A1	POU4F3
818	NR5A2	NKX2-2
819	NR5A2	POU4F3
820	NR5A2	PRRX1
821	NR5A2	ZIC1
822	NR5A2	ZIC2
823	NR6A1	NKX2-2
824	NR6A1	SIX6
825	NRF1	POU4F3
826	OAZ1	FOXO4
827	OAZ1	NKX2-2
828	ONECUT1	HOXD12
829	ONECUT1	HOXD13
830	OTP	TFAP2C
831	OTX1	SIX4
832	OTX2	CRX
833	OTX2	NR2E3
834	PARP1	HOXB3
835	PARP1	ZFP42
836	PATZ1	CRX
837	PATZ1	FOXD3
838	PATZ1	NKX2-2
839	PATZ1	OTX2
840	PATZ1	PAX7
841	PATZ1	TFAP2C
842	PAX2	ALX3
843	PAX4	DMRT3
844	PAX4	NF1
845	PAX4	OTP
846	PAX4	OTX2
847	PAX4	PAX7
848	PAX4	POU5F1
849	PAX4	RORB
850	PAX4	SIX6
851	PAX4	TBX15
852	PAX4	ZFP42
853	PAX5	FLI1
854	PAX5	FOXH1
855	PAX5	HMX3
856	PAX5	PAX2
857	PAX5	POU2F3
858	PAX6	FOXD3
859	PAX6	SMAD3
860	PAX8	LHX5
861	PBX1	BARHL2
862	PBX1	MNX1
863	PBX1	OTX2
864	PBX1	ZIC3
865	PDX1	BARHL2
866	PDX1	FOXJ3
867	PDX1	MNX1
868	PGR	CDX2
869	PGR	MYCN
870	PGR	PBX1
871	PGR	ZNF628
872	PITX1	AIRE
873	PITX1	MEOX1
874	PITX1	NR2F6
875	PITX1	STAT4
876	PITX1	WT1
877	PITX2	ATOH1
878	PITX2	BRF1
879	PITX2	CRX
880	PITX2	NR2E3
881	PITX2	ZFP42
882	PITX3	CRX
883	PITX3	NANOG
884	PKNOX1	ARX
885	PKNOX1	BARHL2
886	PKNOX1	TP63
887	PKNOX2	ARX
888	PKNOX2	ETS1
889	POU2AF1	CDX2
890	POU2AF1	NR2F6
891	POU2AF1	OTX2
892	POU2AF1	PAX6
893	POU2AF1	SMAD4
894	POU2AF1	ZIC3
895	POU2F1	CDX2
896	POU2F1	FOXD1
897	POU2F1	FOXJ1
898	POU2F1	HBP1
899	POU2F1	IRX2
900	POU2F1	MECP2
901	POU2F1	OTX2
902	POU2F1	PAX2
903	POU2F1	PAX6
904	POU2F1	SMAD4
905	POU2F1	ZIC3
906	POU2F2	CDX2
907	POU2F2	MECP2
908	POU2F2	NR2F6
909	POU2F2	OTX2
910	POU2F2	PAX2
911	POU2F2	PAX6
912	POU2F2	SMAD4
913	POU2F2	ZIC3
914	POU2F3	CDX2
915	POU2F3	FOXD1
916	POU2F3	NR2F6
917	POU2F3	OTX2
918	POU2F3	PAX6
919	POU2F3	SMAD4
920	POU2F3	ZIC3
921	POU3F1	CDX2
922	POU3F1	IRX2
923	POU3F1	NR2F6
924	POU3F1	OTX2
925	POU3F1	PAX6
926	POU3F1	SMAD4
927	POU3F1	ZIC3
928	POU3F2	CDX2
929	POU3F2	NR2F6
930	POU3F2	OTX2
931	POU3F2	PAX6
932	POU3F2	SMAD4
933	POU3F2	ZIC3
934	POU3F3	CDX2
935	POU3F3	NR2F6
936	POU3F3	OTX2
937	POU3F3	PAX6
938	POU3F3	SMAD4
939	POU3F3	ZIC3
940	POU5F1	CDX2
941	POU5F1	ESX1
942	POU5F1	ETS1
943	POU5F1	FOXD1
944	POU5F1	HOXD12
945	POU5F1	HOXD13
946	POU5F1	ISL1
947	POU5F1	LHX5
948	POU5F1	NANOG
949	POU5F1	NR2F6
950	POU5F1	OTX2
951	POU5F1	PAX6
952	POU5F1	POU5F1
953	POU5F1	SIX3
954	POU5F1	SMAD4
955	POU5F1	TFAP2C
956	POU5F1	THRB
957	POU5F1	VSX1
958	POU5F1	ZIC3
959	POU6F1	FOXJ3
960	POU6F1	OTX2
961	PPARA	CDX2
962	PPARA	LHX4
963	PPARA	LHX8
964	PPARA	MNX1
965	PPARA	MYCN
966	PPARA	OTX2
967	PPARA	PAX6
968	PPARA	POU5F1
969	PPARA	RORB
970	PPARA	SIX3
971	PPARA	SMAD3
972	PPARD	LHX4
973	PPARD	MNX1
974	PPARD	MYCN
975	PPARD	POU5F1
976	PPARD	SIX3
977	PPARD	ZNF628
978	PPARG	LHX4
979	PPARG	MNX1
980	PPARG	MYCN
981	PPARG	POU5F1
982	PPARG	SIX3
983	PPARG	SMAD4
984	PPARG	ZNF628
985	PRDM1	ALX1
986	PRDM1	BARHL2
987	PRDM1	FOXD3
988	PRDM1	HOXB13
989	PRDM1	MYF6
990	PRDM1	NKX2-1
991	PRDM1	POU4F3
992	PRDM1	VAX1
993	PRDM1	ZIC3
994	PURA	ALX1
995	PURA	ALX4
996	PURA	FOXA2
997	PURA	IRX4
998	PURA	MSX2
999	PURA	NKX2-2
1000	PURA	NKX3-2
1001	PURA	PITX1
1002	PURA	PITX2
1003	PURA	POU5F1
1004	PURA	RORB
1005	RARA	CRX
1006	RARA	FOXA2
1007	RARA	MYCN
1008	RARA	POU5F1
1009	RARA	REST
1010	RARA	VAX1
1011	RAX	AIRE
1012	RAX	NR2E3
1013	RBPJ	NF1
1014	REL	ISL1
1015	REL	NR5A1
1016	REL	PAX4
1017	REL	ZIC3
1018	RELA	ISL1
1019	RELA	LMX1B
1020	RELA	NR5A1
1021	RELA	PAX4
1022	RELA	RUNX3
1023	RELA	ZIC3
1024	RELB	ISL1
1025	RELB	PAX4
1026	RELB	ZIC3
1027	REST	DMRT3
1028	REST	LMX1A
1029	REST	PAX6
1030	RFX1	CRX
1031	RFX1	FOXD3
1032	RFX1	OTX2
1033	RORA	PAX6
1034	RORA	REST
1035	RREB1	ARX
1036	RREB1	EN2
1037	RREB1	FOXD3
1038	RREB1	HAND1
1039	RREB1	HMGA1
1040	RREB1	OTX2
1041	RREB1	PAX7
1042	RREB1	RAX
1043	RREB1	ZIC3
1044	RUNX1	IRX2
1045	RUNX1	OTX2
1046	RUNX1	PARP1
1047	RUNX1	POU4F3
1048	RUNX2	IRX2
1049	RUNX2	OTX2
1050	RUNX2	PARP1
1051	RUNX2	POU4F3
1052	RUNX3	IRX2
1053	RUNX3	OTX2
1054	RUNX3	PARP1
1055	RUNX3	POU4F3
1056	RXRA	CDX2
1057	RXRA	CRX
1058	RXRA	HOXB13
1059	RXRA	LHX4
1060	RXRA	MNX1
1061	RXRA	NKX2-2
1062	RXRA	OTX2
1063	RXRA	PAX6
1064	RXRA	POU5F1
1065	RXRA	REST
1066	RXRA	SIX3
1067	RXRA	VAX1
1068	RXRB	CRX
1069	RXRB	FOXA2
1070	RXRB	GFI1
1071	RXRB	POU5F1
1072	RXRB	REST
1073	RXRB	VAX1
1074	SIX4	FOXA1
1075	SMAD1	CRX
1076	SMAD1	LMX1A
1077	SMAD1	POU5F1
1078	SMAD1	XBP1
1079	SMAD2	ATF4
1080	SMAD2	CRX
1081	SMAD2	LMX1A
1082	SMAD2	POU5F1
1083	SMAD3	ATF4
1084	SMAD3	CRX
1085	SMAD3	HOXD13
1086	SMAD3	LMX1A
1087	SMAD3	POU5F1
1088	SMAD3	TBX15
1089	SMAD4	ATF4
1090	SMAD4	CRX
1091	SMAD4	FOXA2
1092	SMAD4	FOXD3
1093	SMAD4	GATA2
1094	SMAD4	LMX1A
1095	SMAD4	POU5F1
1096	SMAD4	RAX
1097	SMAD4	SIX2
1098	SMAD4	TBX15
1099	SMAD7	ATF4
1100	SMAD7	CRX
1101	SMAD7	LMX1A
1102	SMAD7	POU5F1
1103	SOX10	CDX2
1104	SOX10	NFKB2
1105	SOX17	SOX2
1106	SOX2	CDX2
1107	SOX2	ETS1
1108	SOX2	HOXD12
1109	SOX2	HOXD13
1110	SOX2	NANOG
1111	SOX2	NFKB2
1112	SOX2	POU5F1
1113	SOX2	SIX3
1114	SOX2	TGIF2
1115	SOX2	THRB
1116	SOX21	CDX2
1117	SOX21	NFKB2
1118	SOX4	CDX2
1119	SOX4	NFKB2
1120	SOX5	CDX2
1121	SOX5	NFKB2
1122	SOX9	CDX2
1123	SOX9	FOXI1
1124	SOX9	NFIB
1125	SOX9	NFKB2
1126	SOX9	NKX2-2
1127	SP1	ALX3
1128	SP1	CDX2
1129	SP1	CRX
1130	SP1	DMRT3
1131	SP1	EVX1
1132	SP1	FOXI1
1133	SP1	LMX1A
1134	SP1	NR5A2
1135	SP1	OTP
1136	SP1	OTX2
1137	SP1	PAX7
1138	SP2	ALX3
1139	SP2	CDX2
1140	SP2	CRX
1141	SP2	DMRT3
1142	SP2	EVX1
1143	SP2	FOXI1
1144	SP2	LMX1A
1145	SP2	MSX2
1146	SP2	NKX2-2
1147	SP2	OTX2
1148	SP2	PAX7
1149	SP3	ALX3
1150	SP3	CDX2
1151	SP3	CRX
1152	SP3	DMRT3
1153	SP3	EVX1
1154	SP3	FOXI1
1155	SP3	LMX1A
1156	SP3	NKX2-2
1157	SP3	OTP
1158	SP3	OTX2
1159	SP3	PAX7
1160	SP4	ALX3
1161	SP4	CDX2
1162	SP4	CRX
1163	SP4	DMRT3
1164	SP4	EVX1
1165	SP4	FOXI1
1166	SP4	LMX1A
1167	SP4	MSX2
1168	SP4	NKX2-2
1169	SP4	OTX2
1170	SP4	PAX7
1171	SPI1	ALX1
1172	SPI1	EOMES
1173	SPI1	EVX1
1174	SPI1	FOXH1
1175	SPI1	HMX3
1176	SPI1	IRX2
1177	SPI1	LHX4
1178	SPI1	MYCN
1179	SPI1	MYOG
1180	SPI1	POU5F1
1181	SPI1	T
1182	SPI1	TFAP2B
1183	SPI1	TP63
1184	SPIB	LMX1A
1185	SPZ1	ALX1
1186	SPZ1	CDX2
1187	SPZ1	CRX
1188	SPZ1	FOXA1
1189	SPZ1	FOXA2
1190	SPZ1	HOXB3
1191	SPZ1	NKX2-2
1192	SPZ1	PAX7
1193	SPZ1	POU4F3
1194	SPZ1	POU5F1
1195	SPZ1	PURA
1196	SPZ1	RAX
1197	SPZ1	ZIC3
1198	SREBF1	ARX
1199	SREBF1	EN2
1200	SREBF1	FOXD3
1201	SREBF1	IRX4
1202	SREBF1	NKX2-2
1203	SREBF1	PAX7
1204	SREBF1	POU5F1
1205	SREBF1	TBX22
1206	SREBF1	ZNF148
1207	SREBF2	ARX
1208	SREBF2	CDX2
1209	SREBF2	DMRT3
1210	SREBF2	EN2
1211	SREBF2	FOXD3
1212	SREBF2	IRX4
1213	SREBF2	NKX2-2
1214	SREBF2	NR5A2
1215	SREBF2	PAX6
1216	SREBF2	PAX7
1217	SREBF2	POU5F1
1218	SREBF2	TBX22
1219	SREBF2	ZNF148
1220	SRF	ESX1
1221	SRF	IRX2
1222	SRY	CDX2
1223	SRY	NFKB2
1224	STAT1	FOXO4
1225	STAT1	LHX2
1226	STAT1	POU4F3
1227	STAT1	VAX1
1228	STAT3	ARX
1229	STAT3	DLX3
1230	STAT3	FOXD3
1231	STAT3	FOXO4
1232	STAT3	HMX3
1233	STAT3	LHX5
1234	STAT3	OTX2
1235	STAT3	PAX7
1236	STAT3	PKNOX2
1237	STAT3	POU4F3
1238	STAT3	SOX2
1239	STAT3	VAX1
1240	STAT4	POU2F3
1241	STAT5A	TBX22
1242	T	ATF2
1243	T	POU5F1
1244	TAL1	CDX2
1245	TAL1	DMRT1
1246	TAL1	EHF
1247	TAL1	OVOL2
1248	TAL1	TP63
1249	TAL1	ZFP42
1250	TAL1	ZNF219
1251	TBX15	FOXA1
1252	TBX15	HOXD13
1253	TBX15	TFAP2C
1254	TBX18	FOXA1
1255	TBX18	TFAP2C
1256	TBX22	TFAP2C
1257	TBX5	DMRT3
1258	TBX5	EGR2
1259	TBX5	ETV7
1260	TBX5	FOXA2
1261	TBX5	REST
1262	TBX5	SIX3
1263	TCF12	DMRT1
1264	TCF12	HNF1B
1265	TCF12	LMX1A
1266	TCF12	NKX3-2
1267	TCF12	NR2F6
1268	TCF12	OVOL2
1269	TCF12	POU5F1
1270	TCF12	ZFP42
1271	TCF3	ATOH1
1272	TCF3	DMRT1
1273	TCF3	HOXB13
1274	TCF3	HOXD12
1275	TCF3	LMX1A
1276	TCF3	OTX2
1277	TCF3	OVOL2
1278	TCF3	POU3F1
1279	TCF3	POU5F1
1280	TCF3	REST
1281	TCF3	SIX2
1282	TCF3	SIX3
1283	TCF3	T
1284	TCF3	TBX22
1285	TCF3	ZFP42
1286	TCF4	DMRT1
1287	TCF4	FOXD1
1288	TCF4	HNF1B
1289	TCF4	NKX3-2
1290	TCF4	OVOL2
1291	TCF4	ZFP42
1292	TCF7	MNX1
1293	TCF7	MYOG
1294	TEF	PAX7
1295	TEF	ZIC1
1296	TEF	ZIC2
1297	TERF1	OTX2
1298	TERF1	POU5F1
1299	TFAP2A	DMRT3
1300	TFAP2A	HOXC12
1301	TFAP2A	LHX8
1302	TFAP2A	OVOL2
1303	TFAP2A	PAX2
1304	TFAP2A	PAX7
1305	TFAP2A	SIX6
1306	TFAP2A	TBX22
1307	TFAP2A	ZFP42
1308	TFAP2A	ZIC3
1309	TFAP2B	DMRT3
1310	TFAP2B	HOXC12
1311	TFAP2B	LHX8
1312	TFAP2B	PAX2
1313	TFAP2B	PAX7
1314	TFAP2B	RORB
1315	TFAP2B	SIX6
1316	TFAP2B	TBX22
1317	TFAP2B	ZFP42
1318	TFAP2B	ZIC3
1319	TFAP2C	DMRT3
1320	TFAP2C	HOXC12
1321	TFAP2C	LHX8
1322	TFAP2C	PAX2
1323	TFAP2C	PAX7
1324	TFAP2C	RORB
1325	TFAP2C	SIX6
1326	TFAP2C	TBX22
1327	TFAP2C	ZFP42
1328	TFAP2C	ZIC3
1329	TFAP4	ESX1
1330	TFAP4	GFI1
1331	TFAP4	OTX2
1332	TFAP4	TBX22
1333	TFAP4	ZNF628
1334	TFCP2	ARX
1335	TFCP2	EBF2
1336	TFCP2	EN2
1337	TFCP2	EOMES
1338	TFCP2	LHX5
1339	TFCP2	ZBTB7A
1340	TFCP2L1	HMGA1
1341	TFCP2L1	LHX4
1342	TFCP2L1	ZFP42
1343	TFDP1	LMX1A
1344	TFDP2	LMX1A
1345	TGIF1	ARX
1346	TGIF1	ETS1
1347	TGIF1	RXRB
1348	TGIF2	ARX
1349	THRA	CRX
1350	THRA	MYCN
1351	THRA	POU5F1
1352	THRA	REST
1353	THRA	VAX1
1354	THRB	CRX
1355	THRB	MYCN
1356	THRB	POU5F1
1357	THRB	REST
1358	THRB	VAX1
1359	TLX2	IRX4
1360	TLX2	TBX15
1361	TOPORS	FOXA2
1362	TOPORS	PARP1
1363	TOPORS	PRRX1
1364	TOPORS	TERF1
1365	TOPORS	ZFP42
1366	TP53	DMRT3
1367	TP53	FOXD1
1368	TP53	LMX1A
1369	TP53	MEOX1
1370	TP53	NKX3-2
1371	TP53	PAX2
1372	TP53	POU5F1
1373	TP63	DMRT3
1374	TP63	LMX1A
1375	TP63	NKX3-2
1376	TP63	POU5F1
1377	TP73	DMRT3
1378	TP73	LMX1A
1379	TP73	NKX3-2
1380	TP73	POU5F1
1381	TRIM28	ARX
1382	TRIM28	BARHL2
1383	TRIM28	FOXA2
1384	TRIM28	HOXA11
1385	TRIM28	LHX8
1386	TRIM28	SOX10
1387	USF1	DMRT1
1388	USF1	OVOL2
1389	USF1	ZFP42
1390	USF2	DMRT1
1391	USF2	OVOL2
1392	USF2	ZFP42
1393	VDR	ALX3
1394	VDR	ALX4
1395	VDR	CRX
1396	VDR	DMRT1
1397	VDR	EVX1
1398	VDR	LMX1B
1399	VDR	NKX2-1
1400	VDR	ONECUT1
1401	VDR	OTX2
1402	VDR	PAX2
1403	VDR	POU5F1
1404	VDR	SIX6
1405	VSX1	TFAP2C
1406	VSX2	SOX2
1407	WT1	ALX3
1408	WT1	CRX
1409	WT1	FOXD3
1410	WT1	FOXH1
1411	WT1	LMX1B
1412	WT1	PAX7
1413	WT1	PURA
1414	WT1	SIX6
1415	WT1	TFAP2C
1416	XBP1	CDX2
1417	YY1	CDX2
1418	YY1	LMX1B
1419	YY1	ZFP42
1420	ZBTB33	POU5F1
1421	ZBTB33	ZNF589
1422	ZBTB6	FOXJ3
1423	ZBTB6	LHX8
1424	ZBTB6	NANOG
1425	ZBTB6	OTX1
1426	ZBTB7A	PAX5
1427	ZBTB7A	POU5F1
1428	ZBTB7B	ALX3
1429	ZBTB7B	CDX2
1430	ZBTB7B	CRX
1431	ZBTB7B	DMRT3
1432	ZBTB7B	EVX1
1433	ZBTB7B	FOXD3
1434	ZBTB7B	MSX2
1435	ZBTB7B	NKX2-2
1436	ZBTB7B	NKX6-1
1437	ZBTB7B	OTX2
1438	ZBTB7B	PAX7
1439	ZBTB7B	SIX6
1440	ZEB1	ETV7
1441	ZEB1	HOXA11
1442	ZEB1	MNX1
1443	ZEB1	ONECUT1
1444	ZEB1	OTX1
1445	ZEB1	REST
1446	ZEB1	SOX2
1447	ZFP161	POU4F3
1448	ZFP42	CDX2
1449	ZFP42	HOXB13
1450	ZFP42	PAX7
1451	ZFP42	VAX1
1452	ZFX	CRX
1453	ZFX	DMRT3
1454	ZFX	EN2
1455	ZFX	OTP
1456	ZFX	OTX2
1457	ZFX	PAX7
1458	ZFX	POU4F3
1459	ZFX	POU5F1
1460	ZFX	SOX10
1461	ZFX	ZFP42
1462	ZIC2	FOXG1
1463	ZIC3	NF1
1464	ZNF143	FOXD1
1465	ZNF143	POU5F1
1466	ZNF143	TLX2
1467	ZNF148	ALX3
1468	ZNF148	CRX
1469	ZNF148	EVX1
1470	ZNF148	FOXD3
1471	ZNF148	FOXH1
1472	ZNF148	LMX1B
1473	ZNF148	NKX6-1
1474	ZNF148	OTX2
1475	ZNF148	PAX7
1476	ZNF148	PURA
1477	ZNF148	SIX6
1478	ZNF148	TFAP2C
1479	ZNF148	ZFP42
1480	ZNF148	ZIC3
1481	ZNF219	DMRT3
1482	ZNF219	NKX2-2
1483	ZNF219	OTX2
1484	ZNF219	PAX7
1485	ZNF219	POU5F1
1486	ZNF219	PURA
1487	ZNF219	SIX6
1488	ZNF219	ZIC3
1489	ZNF263	ALX4
1490	ZNF263	CRX
1491	ZNF263	DMRT3
1492	ZNF263	E2F4
1493	ZNF263	ESX1
1494	ZNF263	EVX1
1495	ZNF263	FOXC1
1496	ZNF263	FOXD3
1497	ZNF263	MEOX1
1498	ZNF263	ONECUT1
1499	ZNF263	PARP1
1500	ZNF263	PAX7
1501	ZNF263	POU5F1
1502	ZNF263	SMAD4
1503	ZNF263	TBX22
1504	ZNF350	ATOH1
1505	ZNF350	FOXC1
1506	ZNF350	NKX6-1
1507	ZNF589	PAX2
1508	ZNF589	TP63
1509	ZNF628	PAX2

## Sheet: Table S2
N	Complex name	TFs in Complex	TFs extracted from complex	NO. of TFs extracted from complex	TFs extrated from complex and are in Assou's list	NO. of TFs extrated from complex and are in Assou's list	Common targeted TFs	NO. of common target TFs	Common targeted TFs in Assou's list	NO. of common targeted TFs in Assou's list
1	HC5737	EP300;ETS1;FOXC1;GATA2;GATA3;GATA5;GATA6;KLF4;MZF1;SP1;SREBF1;SREBF2;TFAP2A;YY1;ZNF354C	SREBF1;SREBF2	2		0	ARX;EN2;FOXD3;IRX4;NKX2-2;PAX7;POU5F1;TBX22;ZNF148	9	FOXD3;POU5F1	2
2	HC4791	ARID3A;BRCA1;ETS1;GATA2;GATA3;KLF4;MAFB;MZF1;NFIC;PDX1;SPIB;TFAP2A;YY1;ZEB1;ZNF354C	KLF4;MZF1	2		0	FOXD3;PAX2;ZFP42	3	FOXD3;ZFP42	2
3	HC4463	ELF5;ETS1;FOXC1;FOXL1;GATA2;GATA3;HSF1;KLF4;PDX1;SOX10;TBP;TFAP2A;YY1;ZEB1;ZFX	KLF4;ZFX	2		0	DMRT3;POU5F1;ZFP42	3	POU5F1;ZFP42	2
4	HC5737	EP300;ETS1;FOXC1;GATA2;GATA3;GATA5;GATA6;KLF4;MZF1;SP1;SREBF1;SREBF2;TFAP2A;YY1;ZNF354C	KLF4;SREBF2	2		0	DMRT3;FOXD3;POU5F1	3	FOXD3;POU5F1	2
5	HC8397	ALX4;ELF5;ETS1;FOXA3;FOXC1;FOXL1;GATA2;GATA3;KLF4;MZF1;PDX1;SOX10;TBP;YY1;ZNF354C	ALX4;MZF1	2		0	FOXD3;TFAP2C	2	FOXD3;TFAP2C	2
6	HC5737	EP300;ETS1;FOXC1;GATA2;GATA3;GATA5;GATA6;KLF4;MZF1;SP1;SREBF1;SREBF2;TFAP2A;YY1;ZNF354C	KLF4;SREBF1	2		0	FOXD3;POU5F1	2	FOXD3;POU5F1	2
7	HC5737	EP300;ETS1;FOXC1;GATA2;GATA3;GATA5;GATA6;KLF4;MZF1;SP1;SREBF1;SREBF2;TFAP2A;YY1;ZNF354C	KLF4;SREBF1;SREBF2	3		0	FOXD3;POU5F1	2	FOXD3;POU5F1	2
8	HC7980	ELK1;ETS1;FOXC1;GATA2;GATA3;HOXA5;MAFB;NFIC;SOX10;SP1;SP4;YY1;ZEB1;ZNF354C	SP1;SP4	2		0	ALX3;CDX2;CRX;DMRT3;EVX1;FOXI1;LMX1A;OTX2;PAX7	9	OTX2	1
9	HC6813	BRCA1;ETS1;FOXC1;FOXL1;GATA2;NFIC;NKX3-1;PDX1;SOX10;SP1;SPIB;TFAP2A;YY1;ZFX;ZNF354C	SP1;ZFX	2		0	CRX;DMRT3;OTP;OTX2;PAX7	5	OTX2	1
10	HC4806	ARID3A;ELK1;ETS1;FOXC1;FOXL1;GATA2;NKX2-5	ELK1;ETS1	2		0	HBP1;TCF7;ZIC1;ZIC2	4	ZIC2	1
11	HC4830	ETS1;FOXC1;GATA2;MZF1;SOX17;SPIB;TFAP2A;USF1	MZF1;TFAP2A	2		0	PAX2;TBX22;ZFP42	3	ZFP42	1
12	HC6813	BRCA1;ETS1;FOXC1;FOXL1;GATA2;NFIC;NKX3-1;PDX1;SOX10;SP1;SPIB;TFAP2A;YY1;ZFX;ZNF354C	TFAP2A;ZFX	2		0	DMRT3;PAX7;ZFP42	3	ZFP42	1
13	HC6706	ETS1;GATA2;KLF4;SPI1;TFAP2A	KLF4;TFAP2A	2		0	DMRT3;PAX2;ZFP42	3	ZFP42	1
14	HC6706	ETS1;GATA2;KLF4;SPI1;TFAP2A	KLF4;SPI1	2		0	POU5F1;TFAP2B;TP63	3	POU5F1	1
15	HC6161	ARID3A;ETS1;FOXC1;FOXD3;GATA2;GATA3;MAFB;NFIC;NR4A2;PDX1;SOX10;SP1;SPIB;TFAP2A;ZEB1	FOXD3;SP1	2	FOXD3	1	FOXI1;OTX2;PAX7	3	OTX2	1
16	HC7106	ARID3A;BRCA1;ELK1;ELK4;ETS1;FOXC1;FOXL1;GATA2;GATA3;MAFB;NFIC;PDX1;PRRX2;SOX10;ZEB1	ELK4;ETS1	2		0	TCF7;ZIC1;ZIC2	3	ZIC2	1
17	HC7106	ARID3A;BRCA1;ELK1;ELK4;ETS1;FOXC1;FOXL1;GATA2;GATA3;MAFB;NFIC;PDX1;PRRX2;SOX10;ZEB1	ELK1;ELK4	2		0	TCF7;ZIC1;ZIC2	3	ZIC2	1
18	HC7106	ARID3A;BRCA1;ELK1;ELK4;ETS1;FOXC1;FOXL1;GATA2;GATA3;MAFB;NFIC;PDX1;PRRX2;SOX10;ZEB1	ELK1;ELK4;ETS1	3		0	TCF7;ZIC1;ZIC2	3	ZIC2	1
19	HC5737	EP300;ETS1;FOXC1;GATA2;GATA3;GATA5;GATA6;KLF4;MZF1;SP1;SREBF1;SREBF2;TFAP2A;YY1;ZNF354C	EP300;SP1	2		0	DMRT3;OTX2;PAX7	3	OTX2	1
20	HC8674	BPTF;ETS1;FOXC1;FOXL1;GATA2;GATA3;MAFB;MZF1;PRRX2;SOX10;USF1;USF2;YY1;ZEB1;ZNF354C	USF1;USF2	2		0	DMRT1;OVOL2;ZFP42	3	ZFP42	1
21	HC4830	ETS1;FOXC1;GATA2;MZF1;SOX17;SPIB;TFAP2A;USF1	TFAP2A;USF1	2		0	OVOL2;ZFP42	2	ZFP42	1
22	HC4829	BRCA1;ETS1;FOXC1;FOXL1;GATA2;KLF4;NFIC;NKX2-5;NR4A2;PRRX2;SOX10;SP1;USF1;YY1;ZNF354C	ETS1;KLF4	2		0	FOXD3;MSX2	2	FOXD3	1
23	HC8945	BRCA1;ETS1;FOXC1;GATA2;GATA3;MYB;MZF1;PDX1;PRRX2;TFAP2A;YY1	MYB;TFAP2A	2	MYB	1	PAX7;ZIC3	2	ZIC3	1
24	HC8981	BRCA1;ETS1;FOXC1;FOXL1;GATA2;MZF1;NFIC;SOX10;SP1;SPIB;TFAP2A;YY1;ZEB1;ZFX	MZF1;ZFX	2		0	CRX;ZFP42	2	ZFP42	1
25	HC4791	ARID3A;BRCA1;ETS1;GATA2;GATA3;KLF4;MAFB;MZF1;NFIC;PDX1;SPIB;TFAP2A;YY1;ZEB1;ZNF354C	KLF4;MZF1;TFAP2A	3		0	PAX2;ZFP42	2	ZFP42	1
26	HC4750	ETS1;FOXC1;FOXL1;GATA2;GATA3;MAFB;MAX;MZF1;NFIC;NR4A2;PAX2;SOX10;TFAP2A;YY1;ZEB1	MAX;TFAP2A	2		0	OVOL2;ZFP42	2	ZFP42	1
27	HC4463	ELF5;ETS1;FOXC1;FOXL1;GATA2;GATA3;HSF1;KLF4;PDX1;SOX10;TBP;TFAP2A;YY1;ZEB1;ZFX	KLF4;TFAP2A;ZFX	3		0	DMRT3;ZFP42	2	ZFP42	1
28	HC6507	ETS1;FOXC1;GATA2;NFKB1;PDX1;TP53	ETS1;NFKB1	2		0	BARHL2;ZIC3	2	ZIC3	1
29	HC5737	EP300;ETS1;FOXC1;GATA2;GATA3;GATA5;GATA6;KLF4;MZF1;SP1;SREBF1;SREBF2;TFAP2A;YY1;ZNF354C	MZF1;SREBF1	2		0	FOXD3;TBX22	2	FOXD3	1
30	HC5737	EP300;ETS1;FOXC1;GATA2;GATA3;GATA5;GATA6;KLF4;MZF1;SP1;SREBF1;SREBF2;TFAP2A;YY1;ZNF354C	MZF1;SREBF2	2		0	FOXD3;TBX22	2	FOXD3	1
31	HC5737	EP300;ETS1;FOXC1;GATA2;GATA3;GATA5;GATA6;KLF4;MZF1;SP1;SREBF1;SREBF2;TFAP2A;YY1;ZNF354C	MZF1;SREBF1;SREBF2	3		0	FOXD3;TBX22	2	FOXD3	1
32	HC4824	ARNT;ETS1;GATA2;GATA3;NFIC;REL;SOX10;TFAP2A;YY1;ZEB1	GATA2;GATA3	2		0	FOXC1;FOXJ3;MSX2;NR5A2	4		0
33	HC9343	ETS1;FOXC1;GATA2;GATA3;HSF1;HSF2;MAFB;NKX2-5;PRRX2;TFAP2A;YY1	HSF1;HSF2	2		0	FOXJ3;LEF1;MECP2;NKX2-1	4		0
34	HC5737	EP300;ETS1;FOXC1;GATA2;GATA3;GATA5;GATA6;KLF4;MZF1;SP1;SREBF1;SREBF2;TFAP2A;YY1;ZNF354C	SP1;SREBF2	2		0	CDX2;DMRT3;NR5A2;PAX7	4		0
35	HC5737	EP300;ETS1;FOXC1;GATA2;GATA3;GATA5;GATA6;KLF4;MZF1;SP1;SREBF1;SREBF2;TFAP2A;YY1;ZNF354C	EP300;SREBF2	2		0	DMRT3;NKX2-2;PAX7	3		0
36	HC5737	EP300;ETS1;FOXC1;GATA2;GATA3;GATA5;GATA6;KLF4;MZF1;SP1;SREBF1;SREBF2;TFAP2A;YY1;ZNF354C	SREBF2;TFAP2A	2		0	DMRT3;PAX7;TBX22	3		0
37	HC4812	ARID3A;BRCA1;ETS1;FOXC1;FOXI1;FOXL1;GATA2;GATA3;MZF1;NFIC;SOX10;SP1;ZNF354C	FOXI1;SP1	2		0	FOXI1;PAX7	2		0
38	HC6813	BRCA1;ETS1;FOXC1;FOXL1;GATA2;NFIC;NKX3-1;PDX1;SOX10;SP1;SPIB;TFAP2A;YY1;ZFX;ZNF354C	SP1;TFAP2A	2		0	DMRT3;PAX7	2		0
39	HC6813	BRCA1;ETS1;FOXC1;FOXL1;GATA2;NFIC;NKX3-1;PDX1;SOX10;SP1;SPIB;TFAP2A;YY1;ZFX;ZNF354C	SP1;TFAP2A;ZFX	3		0	DMRT3;PAX7	2		0
40	HC4771	ARID3A;ETS1;FOXC1;GATA2;GATA3;MAFB;MYB;MZF1;NFIC;PDX1;SP1;TFAP2A;YY1;ZEB1;ZNF354C	MYB;SP1	2	MYB	1	LMX1A;PAX7	2		0
41	HC7991	ARID3A;BRCA1;ETS1;FOXC1;GATA2;GATA3;HOXA5;MAFB;NFIC;SOX10;SOX5;YY1;ZEB1;ZNF354C	SOX10;SOX5	2		0	CDX2;NFKB2	2		0
42	HC7837	BRCA1;ETS1;FOXA1;FOXC1;FOXL1;GATA2;GATA3;SOX10;TFAP2A;ZEB1;ZNF354C	FOXA1;ZEB1	2		0	ETV7;HOXA11	2		0
43	HC2082	BRCA1;ETS1;FOXC1;GATA1;GATA2;GATA3;ZEB1;ZNF354C	GATA1;GATA2	2		0	SIX3;STAT3	2		0
44	HC9023	BRCA1;ETS1;FOXC1;FOXL1;GATA2;PAX2;SOX10;TFAP2A;TP53;YY1;ZEB1	TFAP2A;TP53	2		0	DMRT3;PAX2	2		0
45	HC6196	EP300;ETS1;FOXC1;FOXL1;GATA2;ING4;MAFB;NKX2-5;PDX1;PRRX2;TFAP2A;ZEB1;ZNF354C	EP300;TFAP2A	2		0	DMRT3;PAX7	2		0
46	HC9394	ETS1;FOXC1;FOXL1;FOXM1;GATA2;GATA3;MZF1;NFIC;PRRX2;SOX10;SPIB;ZEB1	FOXM1;ZEB1	2		0	ETV7;HOXA11	2		0
47	HC5737	EP300;ETS1;FOXC1;GATA2;GATA3;GATA5;GATA6;KLF4;MZF1;SP1;SREBF1;SREBF2;TFAP2A;YY1;ZNF354C	EP300;SREBF1	2		0	NKX2-2;PAX7	2		0
48	HC5737	EP300;ETS1;FOXC1;GATA2;GATA3;GATA5;GATA6;KLF4;MZF1;SP1;SREBF1;SREBF2;TFAP2A;YY1;ZNF354C	SREBF1;TFAP2A	2		0	PAX7;TBX22	2		0
49	HC5737	EP300;ETS1;FOXC1;GATA2;GATA3;GATA5;GATA6;KLF4;MZF1;SP1;SREBF1;SREBF2;TFAP2A;YY1;ZNF354C	EP300;SREBF1;SREBF2	3		0	NKX2-2;PAX7	2		0
50	HC5737	EP300;ETS1;FOXC1;GATA2;GATA3;GATA5;GATA6;KLF4;MZF1;SP1;SREBF1;SREBF2;TFAP2A;YY1;ZNF354C	SREBF1;SREBF2;TFAP2A	3		0	PAX7;TBX22	2		0
51	HC5737	EP300;ETS1;FOXC1;GATA2;GATA3;GATA5;GATA6;KLF4;MZF1;SP1;SREBF1;SREBF2;TFAP2A;YY1;ZNF354C	EP300;SP1;SREBF2	3		0	DMRT3;PAX7	2		0
52	HC5737	EP300;ETS1;FOXC1;GATA2;GATA3;GATA5;GATA6;KLF4;MZF1;SP1;SREBF1;SREBF2;TFAP2A;YY1;ZNF354C	SP1;SREBF2;TFAP2A	3		0	DMRT3;PAX7	2		0
53	HC5737	EP300;ETS1;FOXC1;GATA2;GATA3;GATA5;GATA6;KLF4;MZF1;SP1;SREBF1;SREBF2;TFAP2A;YY1;ZNF354C	EP300;SREBF2;TFAP2A	3		0	DMRT3;PAX7	2		0
54	HC5737	EP300;ETS1;FOXC1;GATA2;GATA3;GATA5;GATA6;KLF4;MZF1;SP1;SREBF1;SREBF2;TFAP2A;YY1;ZNF354C	EP300;SP1;TFAP2A	3		0	DMRT3;PAX7	2		0
55	HC5737	EP300;ETS1;FOXC1;GATA2;GATA3;GATA5;GATA6;KLF4;MZF1;SP1;SREBF1;SREBF2;TFAP2A;YY1;ZNF354C	EP300;SP1;SREBF2;TFAP2A	4		0	DMRT3;PAX7	2		0

## Sheet: Table S3
Table S3. The distributions of nodes and interactions among three layers: Top, Core, Bottom in the hierarchical organization of 41 networks. The entries in red color are those significantly low/high percentages when compared to the others.
Networks		% of nodes in three layers				% of interactions between three layers
		Top	Core	Bottom		Top-Top	Top-Core	Top-Bottom	Core-Core	Core-Bottom	Bottom-Bottom
01_AG10803_Skin_Fib		23.6726	65.708	10.6195		0.0304445	13.1723	2.02963	74.112	10.6454	0.0101482
02_AoAF_Aortic_Fib		21.7672	69.3966	8.83621		0.0170271	11.5018	1.30257	78.6481	8.47948	0.0510812
03_CD20+_B_Lymphocyte		22.5664	66.8142	10.6195		0	14.4308	1.75009	74.7052	9.10641	0.00741565
04_CD34+_Hemat_Stem_Cell		11.4967	77.0065	11.4967		0	6.68995	0.850482	82.6183	9.78055	0.0607487
05_fBrain		24.2826	63.3554	12.362		0.0541477	13.6344	2.06844	73.0236	11.1653	0.0541477
06_fHeart		21.1921	68.2119	10.596		0.00874508	11.1063	1.00568	80.5947	7.26716	0.0174902
07_fLung		11.5139	79.5309	8.95522		0.00705368	6.48233	0.761797	83.7342	9.0146	0
08_GM06990_B_Lymphoblastoid		30.6452	58.5253	10.8295		0.0095648	17.0158	2.33381	71.0665	9.53611	0.0382592
09_GM12865_B_Lymphoblastoid		23.9374	65.9955	10.0671		0.00822639	13.4913	1.45607	76.7029	8.33333	0.00822639
10_H7-hESC_Embryonic_Stem_Cell		6.17021	85.3191	8.51064		0	3.84351	0.305041	87.623	8.22848	0
11_HAEpiC_Amniotic_Epi		25.9341	64.3956	9.67033		0.0578983	16.3563	1.8624	73.8879	7.81627	0.0192994
12_HA-h_Hippocampal		13.3333	76.7742	9.89247		0.00764643	9.948	0.779936	81.618	7.63114	0.0152929
13_HCF_Cardiac_Fib		20.8696	69.3478	9.78261		0	10.7158	1.11878	79.8444	8.32095	0
14_HCM_Cardiac_Fib		19.3966	70.2586	10.3448		0	10.1562	1.07214	80.4688	8.30286	0
15_HCPEpiC_Choroid_Plexus_Epi		22.4891	68.3406	9.17031		0.0272183	12.0486	1.07966	79.8948	6.91345	0.0362911
16_HEEpiC_Esophageal_Epi		20.8602	68.172	10.9677		0.0173641	9.07276	1.13735	79.7882	9.93228	0.0520924
17_HepG2_Hepatoblastoma		28.271	60.9813	10.7477		0.0288295	19.3158	2.90217	68.8257	8.8891	0.0384394
18_HFF_Foreskin_Fib		20.1794	65.6951	14.1256		0	10.6238	1.42063	76.4155	11.4886	0.0514721
19_HIPEpiC_Iris_Pigment_Epi		24.4009	64.9237	10.6754		0.0303552	11.5754	1.28503	78.6097	8.46909	0.0303552
20_HMF_Mamary_Fib		21.087	71.087	7.82609		0.0179888	12.6641	1.25922	78.6113	7.43839	0.00899442
21_HMVEC_LLy_Lung_Lymphatic		22.3195	66.9584	10.7221		0.00817929	14.281	1.95485	73.8426	9.88876	0.0245379
22_HMVEC-dBl-Ad_Adult_Derm_Blood		26.4317	62.5551	11.0132		0.0187793	16.7887	2.28169	71.277	9.61502	0.0187793
23_HMVEC-dBl-Neo_Derm_Blood		19.6078	69.4989	10.8932		0.0075523	12.2725	1.60864	76.2858	9.81044	0.0151046
24_HMVEC-dLy-Neo_Derm_Lymph		22.8261	67.3913	9.78261		0.0162866	14.1857	1.57166	75.5863	8.63192	0.00814332
25_HPAF_Pulmonary_Artery_Fib		22.4622	67.1706	10.3672		0.00938967	11.1362	1.09859	79.7746	7.97183	0.00938967
26_HPdLF_Periodontal_Fib		26.3736	65.4945	8.13187		0.0196522	14.1987	1.48374	75.9949	8.26373	0.0393043
27_HPF_Pulmonary_Fib		23.5165	67.9121	8.57143		0.025718	14.9078	1.44021	75.8337	7.74968	0.0428633
28_HRCEpiC_Renal_Cortical_Epi		32.8228	57.1116	10.0656		0.0663042	23.0473	3.26217	63.8112	9.7865	0.0265217
29_HSMM_Skeletal_Myoblast		19.4323	70.9607	9.60699		0.0183318	13.8497	1.48488	76.7186	7.90101	0.0274977
30_HVMF_Mesenchymal_Fib		23.5931	67.7489	8.65801		0.0164393	14.3926	1.2987	77.1248	7.14286	0.0246589
31_IMR90_Fetal_Lung_Fib		27.0089	62.2768	10.7143		0.011207	15.2975	2.38709	71.2877	10.9492	0.067242
32_K562_Erythroid		33.0211	57.6112	9.36768		0	17.4477	2.19975	70.6791	9.63246	0.0409892
33_NB4_Leukemia		18.5185	72.7669	8.7146		0	9.31754	1.05346	81.3845	8.21828	0.0261729
34_NH-A_Astrocyte		29.4643	59.375	11.1607		0	15.4992	2.28902	72.2697	9.90072	0.0413679
35_NHDF-Ad_Adult_Dermal_Fib		22.8758	66.4488	10.6754		0.0278577	12.7403	1.67146	76.3116	9.21163	0.0371437
36_NHDF-neo_Neonatal_Dermal_Fib		22.5877	69.9561	7.45614		0.0480577	13.6804	1.09732	78.8386	6.32759	0.00800961
37_NHLF_Lung_Fib		20.2614	67.9739	11.7647		0.00858959	10.7885	1.54613	76.8425	10.7628	0.0515375
38_SAEC_Small_Airway_Epi		31.291	58.8621	9.84683		0.0261643	13.7232	1.85767	74.2543	10.0602	0.0784929
39_SKMC_Skeletal_Muscle		17.6344	73.3333	9.03226		0.0218563	9.28166	0.954393	81.3056	8.42197	0.0145709
40_SK-N-SH_RA_Neuroblastoma		25.4545	59.3182	15.2273		0.0197628	16.4921	3.05336	68.0138	12.3814	0.0395257
41_Th1_T_Lymphocyte		28.9183	62.6932	8.38852		0	15.8954	1.29302	75.0632	7.72895	0.0194439
Mean +/- SD		23 +/- 5.6	67 +/- 5.9	10 +/- 1.5		0	13 +/- 3.6	2 +/- 0.6	76 +/- 4.6	9 +/- 1.3	0
Correlation		1	-0.96676	0.0996595			1	0.866924	-0.936288	0.155892
		-0.96676	1	-0.350759			0.866924	1	-0.974405	0.574832
		0.0996595	-0.350759	1			-0.936288	-0.974405	1	-0.491487
							0.155892	0.574832	-0.491487	1

## Sheet: TableS4
				GRC		Mean LRC
	Cell	Type	Name			Top layer	Core layer	Bottom layer
1	CD20+	Blood	B-Lymphocyte	0.085		0.7743	0.7721	0
2	CD34+_Mobilized	Blood	Hemat. Stem Cell	0.108		0.8812	0.879	0.0003
3	GM06990	Blood	B-Lymphoblastoid	0.085		0.6872	0.6849	0.0002
4	GM12865	Blood	B-Lymphoblastoid	0.085		0.7573	0.755	0
5	K562	Blood	Erythroid	0.068		0.6667	0.6643	0.0002
6	NB4	Blood	Promyelocytic Leuk.	0.076		0.813	0.8109	0.0002
7	Th1	Blood	T-Lymphocyte	0.066		0.7071	0.7048	0.0001
8	HepG2	Cancer	Hepatoblastoma	0.081		0.7167	0.7143	0.0002
9	SK-N-SH_RA	Cancer	Neuroblastoma	0.121		0.7421	0.7398	0.0001
10	HMVEC_LLy	Endothelia	Lung Lymphatic	0.089		0.7768	0.7746	0.0001
11	HMVEC-dBl-Ad	Endothelia	Adult Dermal Blood	0.086		0.7357	0.7335	0.0001
12	HMVEC-dBl-Neo	Endothelia	Neonatal Dermal Blood	0.093		0.8039	0.8017	0.0001
13	HMVEC-dLy-Neo	Endothelia	Neonatal Dermal Lymph.	0.081		0.7718	0.7696	0
14	HAEpiC	Epithelia	Amniotic Epi.	0.084		0.7397	0.7374	0.0001
15	HCPEpiC	Epithelia	Choroid Plexus Epi.	0.079		0.7718	0.7696	0.0002
16	HEEpiC	Epithelia	Esophageal Epi.	0.091		0.7931	0.7909	0.0003
17	HIPEpiC	Epithelia	Iris Pigment Epi.	0.087		0.7544	0.7522	0.0001
18	HRCEpiC	Epithelia	Renal Cortical Epi	0.078		0.6682	0.6659	0.0001
19	SAEC	Epithelia	Small Airway Epi.	0.074		0.6856	0.6834	0.0003
20	H7-hESC	ESC	ESC	0.082		0.9403	0.9382	0
21	fBrain	Fetal	Fetal Brain	0.109		0.7523	0.75	0.0002
22	fHeart	Fetal	Fetal Heart	0.088		0.7898	0.7876	0.0001
23	fLung	Fetal	Fetal Lung	0.083		0.8868	0.8846	0
24	AG10803	Stromal	Skin Fib.	0.092		0.7594	0.7572	0
25	AoAF	Stromal	Aortic Fibroblast	0.074		0.7824	0.7802	0.0004
26	HCF	Stromal	Cardiac Fib.	0.083		0.7766	0.7908	0
27	HCM	Stromal	Cardiac Fib.	0.089		0.7899	0.8056	0
28	HFF	Stromal	Foreskin Fib.	0.117		0.7964	0.7942	0.0002
29	HMF	Stromal	Mammary Fib.	0.069		0.7892	0.787	0.0001
30	HPAF	Stromal	Pulmonary Artery Fib.	0.088		0.7721	0.7699	0
31	HPdLF	Stromal	Periodontal Fib.	0.069		0.7347	0.7325	0.0002
32	HPF	Stromal	Pulmonary Fib.	0.074		0.7632	0.761	0.0003
33	HVMF	Stromal	Mesenchymal Fib.	0.07		0.7658	0.7636	0.0002
34	IMR90	Stromal	Fetal Lung Fib.	0.083		0.7299	0.7277	0.0003
35	NHDF-Ad	Stromal	Adult Dermal Fib.	0.088		0.7713	0.7691	0.0002
36	NHDF-neo	Stromal	Neonatal Dermal Fib.	0.065		0.7743	0.7719	0.0001
37	NHLF	Stromal	Lung Fib.	0.099		0.7974	0.7952	0.0002
38	HA-h	Visceral	Hippocampal Astrocyte	0.091		0.8667	0.8645	0.0001
39	HSMM	Visceral	Skeletal Myoblast	0.083		0.8054	0.8031	0.0001
40	NH-A	Visceral	Astrocyte	0.083		0.701	0.6987	0.0001
41	SKMC	Visceral	Skeletal Muscle	0.082		0.8237	0.8215	0.0001

## Sheet: Table S5
N	Source TF	Target TF
1	AHR	ATF2
2	AHR	EGR1
3	AHR	GTF2A1
4	AHR	HBP1
5	AHR	RFX1
6	AHR	YY1
7	AHR	ZNF219
8	AIRE	TCF3
9	ALX4	HMBOX1
10	ALX4	JUN
11	ALX4	RB1
12	ALX4	UBP1
13	AR	HMBOX1
14	AR	NR6A1
15	AR	RXRB
16	ARNT	BPTF
17	ARNT	DBP
18	ARNT	DLX2
19	ARNT	EGR1
20	ARNT	GTF2A1
21	ARNT	GZF1
22	ARNT	HINFP
23	ARNT	IRF9
24	ARNT	NFATC3
25	ARNT	TOPORS
26	ATF1	BACH2
27	ATF1	BDP1
28	ATF1	EGR2
29	ATF1	ING4
30	ATF1	JUND
31	ATF1	MAFF
32	ATF1	NF1
33	ATF1	NR6A1
34	ATF1	REL
35	ATF1	RELB
36	ATF1	RFX1
37	ATF1	SREBF1
38	ATF1	STAT3
39	ATF1	TFCP2
40	ATF1	TRIM28
41	ATF2	BACH2
42	ATF2	EGR2
43	ATF2	ING4
44	ATF2	JUND
45	ATF2	MAFF
46	ATF2	NF1
47	ATF2	NR6A1
48	ATF2	RELB
49	ATF2	RFX1
50	ATF2	SREBF1
51	ATF2	STAT3
52	ATF2	TFCP2
53	ATF2	TRIM28
54	ATF3	BACH2
55	ATF3	BDP1
56	ATF3	ING4
57	ATF3	JUN
58	ATF3	MAFF
59	ATF3	NF1
60	ATF3	NR6A1
61	ATF3	RELB
62	ATF3	RFX1
63	ATF3	SREBF1
64	ATF3	STAT3
65	ATF3	TFCP2
66	ATF3	TRIM28
67	ATF4	BACH2
68	ATF4	ING4
69	ATF4	MAFF
70	ATF4	NF1
71	ATF4	NR6A1
72	ATF4	RELB
73	ATF4	RFX1
74	ATF4	SREBF1
75	ATF4	SREBF2
76	ATF4	STAT3
77	ATF4	TFCP2
78	ATF4	TRIM28
79	ATF5	BACH2
80	ATF5	ING4
81	ATF5	MAFF
82	ATF5	NF1
83	ATF5	NR6A1
84	ATF5	OAZ1
85	ATF5	RELB
86	ATF5	RFX1
87	ATF5	SREBF1
88	ATF5	STAT3
89	ATF5	TFCP2
90	ATF5	TRIM28
91	ATF6	BACH2
92	ATF6	ING4
93	ATF6	MAFF
94	ATF6	NF1
95	ATF6	NR6A1
96	ATF6	RELB
97	ATF6	RFX1
98	ATF6	SREBF1
99	ATF6	STAT3
100	ATF6	TFCP2
101	ATF6	TRIM28
102	ATF7	BACH2
103	ATF7	ING4
104	ATF7	MAFF
105	ATF7	NF1
106	ATF7	NR6A1
107	ATF7	RELB
108	ATF7	RFX1
109	ATF7	SREBF1
110	ATF7	STAT3
111	ATF7	TFCP2
112	ATF7	TRIM28
113	ATOH1	CEBPE
114	ATOH1	DLX2
115	BACH1	GTF2A1
116	BACH2	GTF2A1
117	BARHL1	CNOT3
118	BARHL2	CNOT3
119	BCL6	GTF2A1
120	BHLHE41	GTF2A1
121	BHLHE41	HSF2
122	CDX1	HES1
123	CDX2	BCL6
124	CDX2	HES1
125	CEBPA	NFE2L1
126	CEBPD	SREBF2
127	CNOT3	BACH1
128	CNOT3	CTCF
129	CNOT3	EGR1
130	CNOT3	FOXN2
131	CNOT3	FOXO3
132	CNOT3	HSF2
133	CNOT3	JUND
134	CNOT3	MAFF
135	CNOT3	MAX
136	CNOT3	NF1
137	CNOT3	NFE2L2
138	CNOT3	NFYA
139	CNOT3	PITX3
140	CNOT3	PKNOX1
141	CNOT3	RB1
142	CNOT3	SMAD2
143	CNOT3	SP4
144	CNOT3	SREBF1
145	CNOT3	SREBF2
146	CNOT3	SRF
147	CNOT3	TFAP4
148	CNOT3	ZFP161
149	CNOT3	ZNF143
150	CNOT3	ZNF263
151	CREB1	BACH2
152	CREB1	E4F1
153	CREB1	EGR2
154	CREB1	FOXP3
155	CREB1	ING4
156	CREB1	JUND
157	CREB1	MAFF
158	CREB1	NF1
159	CREB1	NFE2L2
160	CREB1	NR6A1
161	CREB1	REL
162	CREB1	RELB
163	CREB1	RFX1
164	CREB1	SREBF1
165	CREB1	STAT3
166	CREB1	TFCP2
167	CREB1	TRIM28
168	CREM	BACH2
169	CREM	EGR2
170	CREM	ING4
171	CREM	JUND
172	CREM	MAFF
173	CREM	NF1
174	CREM	NR6A1
175	CREM	RELB
176	CREM	RFX1
177	CREM	SREBF1
178	CREM	STAT3
179	CREM	TFCP2
180	CREM	TRIM28
181	CRX	DDIT3
182	CTCF	BCL6
183	CTCF	CEBPE
184	CTCF	CTCF
185	CTCF	DLX2
186	CTCF	DLX3
187	CTCF	E4F1
188	CTCF	EGR1
189	CTCF	EP300
190	CTCF	ESRRA
191	CTCF	GLI1
192	CTCF	GZF1
193	CTCF	HOMEZ
194	CTCF	HSF2
195	CTCF	IRF2
196	CTCF	IRF9
197	CTCF	MAFA
198	CTCF	MAZ
199	CTCF	MTERF
200	CTCF	MTF1
201	CTCF	NFE2L1
202	CTCF	NFE2L2
203	CTCF	NFKB2
204	CTCF	NFYA
205	CTCF	PATZ1
206	CTCF	PKNOX1
207	CTCF	POU2F1
208	CTCF	PURA
209	CTCF	RFX2
210	CTCF	SP1
211	CTCF	SP3
212	CTCF	SRF
213	CTCF	STAT1
214	CTCF	TCF12
215	CTCF	TP53
216	CTCF	ZBTB33
217	CTCF	ZBTB7A
218	CTCF	ZBTB7B
219	DEAF1	CREB1
220	DEAF1	CTCF
221	DEAF1	DEAF1
222	DEAF1	EGR1
223	DEAF1	HMBOX1
224	DEAF1	JUNB
225	DEAF1	MAX
226	DEAF1	MZF1
227	DEAF1	SHOX2
228	DEAF1	TCF12
229	DEAF1	TP53
230	DEAF1	ZBTB33
231	DMRT1	SRF
232	DMRT2	SRF
233	E2F1	ATF2
234	E2F1	ATF4
235	E2F1	CREM
236	E2F1	DLX2
237	E2F1	E2F1
238	E2F1	JUNB
239	E2F1	MAZ
240	E2F1	PKNOX1
241	E2F1	ZFP161
242	E2F1	ZNF143
243	E2F4	ATF4
244	E2F4	E2F1
245	E2F4	MAZ
246	E2F6	ATF4
247	E2F6	E2F1
248	E2F6	MAZ
249	E2F7	ATF4
250	E2F7	E2F1
251	E2F7	MAZ
252	E4F1	RFX1
253	EBF1	EGR1
254	EBF1	HOMEZ
255	EBF1	MAX
256	EBF1	RB1
257	EBF1	ZNF143
258	EBF2	EGR1
259	EBF2	HOMEZ
260	EBF2	RB1
261	EBF2	ZNF143
262	EGR1	ATF1
263	EGR1	ATF2
264	EGR1	ATF4
265	EGR1	BHLHE40
266	EGR1	BRF1
267	EGR1	CEBPB
268	EGR1	CNOT3
269	EGR1	CREM
270	EGR1	DBP
271	EGR1	DDIT3
272	EGR1	EP300
273	EGR1	FOXH1
274	EGR1	FOXJ3
275	EGR1	FOXN2
276	EGR1	FOXO3
277	EGR1	GABPA
278	EGR1	GTF2A1
279	EGR1	GTF2I
280	EGR1	HBP1
281	EGR1	HES1
282	EGR1	HIF1A
283	EGR1	HSF2
284	EGR1	IRF1
285	EGR1	JUNB
286	EGR1	JUND
287	EGR1	MAX
288	EGR1	MAZ
289	EGR1	MZF1
290	EGR1	NFATC3
291	EGR1	NFE2L1
292	EGR1	NFE2L2
293	EGR1	NFYA
294	EGR1	NR4A1
295	EGR1	NR6A1
296	EGR1	OAZ1
297	EGR1	PKNOX1
298	EGR1	POU2F1
299	EGR1	RBPJ
300	EGR1	REL
301	EGR1	RELB
302	EGR1	RFX1
303	EGR1	RFX2
304	EGR1	RXRB
305	EGR1	SP1
306	EGR1	SP4
307	EGR1	SREBF1
308	EGR1	SRF
309	EGR1	STAT1
310	EGR1	STAT3
311	EGR1	TCF12
312	EGR1	TEF
313	EGR1	TOPORS
314	EGR1	TP53
315	EGR1	TRIM28
316	EGR1	UBP1
317	EGR1	YY1
318	EGR1	ZBTB7B
319	EGR1	ZNF143
320	EGR1	ZNF238
321	EGR1	ZNF333
322	EGR1	ZNF628
323	EGR2	ATF1
324	EGR2	ATF2
325	EGR2	ATF4
326	EGR2	BHLHE40
327	EGR2	BRF1
328	EGR2	CEBPB
329	EGR2	CNOT3
330	EGR2	CREM
331	EGR2	DBP
332	EGR2	DDIT3
333	EGR2	EP300
334	EGR2	FOXH1
335	EGR2	FOXJ3
336	EGR2	FOXN2
337	EGR2	FOXO3
338	EGR2	GABPA
339	EGR2	GTF2A1
340	EGR2	GTF2I
341	EGR2	HBP1
342	EGR2	HES1
343	EGR2	HIF1A
344	EGR2	HSF2
345	EGR2	IRF1
346	EGR2	JUNB
347	EGR2	JUND
348	EGR2	MAX
349	EGR2	MAZ
350	EGR2	MZF1
351	EGR2	NFATC3
352	EGR2	NFE2L1
353	EGR2	NFE2L2
354	EGR2	NFYA
355	EGR2	NR4A1
356	EGR2	NR6A1
357	EGR2	OAZ1
358	EGR2	PKNOX1
359	EGR2	POU2F1
360	EGR2	RBPJ
361	EGR2	REL
362	EGR2	RELB
363	EGR2	RFX1
364	EGR2	RFX2
365	EGR2	RXRB
366	EGR2	SP1
367	EGR2	SP4
368	EGR2	SREBF1
369	EGR2	SRF
370	EGR2	STAT1
371	EGR2	STAT3
372	EGR2	TCF12
373	EGR2	TEF
374	EGR2	TFAP4
375	EGR2	TOPORS
376	EGR2	TP53
377	EGR2	TRIM28
378	EGR2	UBP1
379	EGR2	YY1
380	EGR2	ZBTB7B
381	EGR2	ZNF143
382	EGR2	ZNF238
383	EGR2	ZNF333
384	EGR2	ZNF628
385	EGR3	ATF1
386	EGR3	ATF2
387	EGR3	ATF4
388	EGR3	BHLHE40
389	EGR3	BRF1
390	EGR3	CEBPB
391	EGR3	CNOT3
392	EGR3	CREM
393	EGR3	DBP
394	EGR3	DDIT3
395	EGR3	EP300
396	EGR3	FOXH1
397	EGR3	FOXJ3
398	EGR3	FOXN2
399	EGR3	FOXO3
400	EGR3	GABPA
401	EGR3	GTF2A1
402	EGR3	GTF2I
403	EGR3	HBP1
404	EGR3	HES1
405	EGR3	HIF1A
406	EGR3	HSF2
407	EGR3	IRF1
408	EGR3	JUNB
409	EGR3	JUND
410	EGR3	MAX
411	EGR3	MAZ
412	EGR3	MZF1
413	EGR3	NFATC3
414	EGR3	NFE2L1
415	EGR3	NFE2L2
416	EGR3	NFYA
417	EGR3	NR4A1
418	EGR3	NR6A1
419	EGR3	OAZ1
420	EGR3	PKNOX1
421	EGR3	POU2F1
422	EGR3	RBPJ
423	EGR3	REL
424	EGR3	RELB
425	EGR3	RFX1
426	EGR3	RFX2
427	EGR3	RXRB
428	EGR3	SP1
429	EGR3	SP4
430	EGR3	SREBF1
431	EGR3	SRF
432	EGR3	STAT1
433	EGR3	STAT3
434	EGR3	TCF12
435	EGR3	TEF
436	EGR3	TOPORS
437	EGR3	TP53
438	EGR3	TRIM28
439	EGR3	UBP1
440	EGR3	YY1
441	EGR3	ZBTB7B
442	EGR3	ZNF143
443	EGR3	ZNF238
444	EGR3	ZNF333
445	EGR3	ZNF628
446	EGR4	ATF1
447	EGR4	ATF2
448	EGR4	ATF4
449	EGR4	BHLHE40
450	EGR4	BRF1
451	EGR4	CEBPB
452	EGR4	CNOT3
453	EGR4	CREM
454	EGR4	DBP
455	EGR4	DDIT3
456	EGR4	EP300
457	EGR4	FOXH1
458	EGR4	FOXJ3
459	EGR4	FOXN2
460	EGR4	FOXO3
461	EGR4	GABPA
462	EGR4	GTF2I
463	EGR4	HBP1
464	EGR4	HES1
465	EGR4	HIF1A
466	EGR4	HSF2
467	EGR4	IRF1
468	EGR4	JUNB
469	EGR4	JUND
470	EGR4	MAZ
471	EGR4	MZF1
472	EGR4	NFATC3
473	EGR4	NFE2L1
474	EGR4	NFE2L2
475	EGR4	NFYA
476	EGR4	NR4A1
477	EGR4	PKNOX1
478	EGR4	POU2F1
479	EGR4	RBPJ
480	EGR4	REL
481	EGR4	RELB
482	EGR4	RFX1
483	EGR4	RFX2
484	EGR4	RXRB
485	EGR4	SP4
486	EGR4	SRF
487	EGR4	STAT1
488	EGR4	STAT3
489	EGR4	TCF12
490	EGR4	TEF
491	EGR4	TOPORS
492	EGR4	TP53
493	EGR4	TRIM28
494	EGR4	UBP1
495	EGR4	YY1
496	EGR4	ZBTB7B
497	EGR4	ZNF238
498	EGR4	ZNF333
499	EGR4	ZNF628
500	EHF	EGR1
501	EHF	TBP
502	ELF1	DDIT3
503	ELF2	CNOT3
504	ELF2	DDIT3
505	ELF2	GABPA
506	ELF2	GTF2I
507	ELF2	MTF1
508	ELF2	PITX3
509	ELF2	SP3
510	ELF3	ZNF143
511	ELK1	DDIT3
512	ELK1	ELK4
513	ELK1	ING4
514	ELK1	MTERF
515	ELK1	MTF1
516	ELK1	MZF1
517	ELK1	NR1H2
518	ELK1	SIRT6
519	ELK1	SP3
520	ELK1	TBP
521	ELK4	DDIT3
522	ELK4	MZF1
523	ELK4	TBP
524	EP300	MTF1
525	EP300	UBP1
526	ERF	DDIT3
527	ERG	DDIT3
528	ERG	NR1H2
529	ESR1	CTCF
530	ESR1	JUND
531	ETS1	CDC5L
532	ETS1	DDIT3
533	ETS1	EGR1
534	ETS1	GABPA
535	ETS1	HMBOX1
536	ETS1	MAZ
537	ETS1	MTERF
538	ETS1	MZF1
539	ETS1	NFYA
540	ETS1	NR1H2
541	ETS1	RXRB
542	ETS1	SIRT6
543	ETS1	SP3
544	ETS2	DDIT3
545	ETS2	EGR1
546	ETS2	GABPA
547	ETS2	MAZ
548	ETS2	SP3
549	ETV7	DDIT3
550	ETV7	ELK4
551	ETV7	ING4
552	ETV7	TBP
553	ETV7	UBP1
554	FLI1	ATF4
555	FLI1	DDIT3
556	FLI1	ELK4
557	FLI1	ING4
558	FLI1	TBP
559	FOSL1	BHLHE40
560	FOXJ2	TP53
561	FOXM1	USF1
562	FOXO3	HBP1
563	FOXO4	ZNF263
564	FOXP1	NR1I3
565	GABPA	DDIT3
566	GABPA	EGR1
567	GABPA	ING4
568	GABPA	MZF1
569	GABPA	NFYA
570	GABPA	NR1H2
571	GABPA	SIRT6
572	GABPA	SP3
573	GABPA	TBP
574	GABPB1	DDIT3
575	GABPB1	EGR1
576	GABPB1	ING4
577	GABPB1	MZF1
578	GABPB1	NFYA
579	GABPB1	NR1H2
580	GABPB1	SIRT6
581	GABPB1	SP3
582	GABPB1	TBP
583	GATA1	CTCF
584	GATA2	FOXP3
585	GBX2	NR2C2
586	GFI1	SREBF2
587	GLI3	CNOT3
588	GLI3	HINFP
589	GLIS3	NR6A1
590	GLIS3	SP1
591	GTF2A1	JUND
592	GTF2I	EGR1
593	GTF2I	FOXN2
594	GTF2I	IRF2
595	GTF2I	MAZ
596	GTF2I	STAT1
597	GTF2I	STAT3
598	HES1	HES1
599	HES1	MAZ
600	HIC1	ATF7
601	HIC1	BHLHE40
602	HIC1	DDIT3
603	HIC1	DEAF1
604	HIC1	FOXJ1
605	HIC1	GLI1
606	HIC1	GZF1
607	HIC1	HIF1A
608	HIC1	HOMEZ
609	HIC1	IRF1
610	HIC1	JUNB
611	HIC1	JUND
612	HIC1	MAX
613	HIC1	MAZ
614	HIC1	NFE2L2
615	HIC1	NFYA
616	HIC1	NR6A1
617	HIC1	PKNOX1
618	HIC1	RELA
619	HIC1	SP1
620	HIC1	SREBF2
621	HIC1	SRF
622	HIC1	TEF
623	HIC1	TP53
624	HIC1	XBP1
625	HIC1	ZBTB7A
626	HIC1	ZFP161
627	HIVEP2	GTF2I
628	HMX1	NFYA
629	HMX3	CNOT3
630	HNF4A	ATF7
631	HNF4A	FOXO3
632	HNF4G	ATF7
633	HNF4G	FOXO3
634	HOXA11	E4F1
635	HOXA4	TEF
636	HOXA9	PITX3
637	HOXC10	E4F1
638	HOXC11	E4F1
639	HOXC12	E4F1
640	HOXC4	TEF
641	HOXC5	TEF
642	HOXD12	E4F1
643	HSF1	CHURC1
644	HSF1	POU2F1
645	HSF1	ZNF143
646	HSF2	CHURC1
647	IKZF1	DBP
648	JUN	BHLHE40
649	JUNB	BHLHE40
650	JUND	BHLHE40
651	KLF11	DDIT3
652	KLF11	ESRRA
653	KLF11	JUND
654	KLF11	NFATC3
655	KLF11	TGIF1
656	KLF11	TP53
657	KLF11	ZNF238
658	KLF15	ATF5
659	KLF15	BHLHE40
660	KLF15	BRF1
661	KLF15	CEBPB
662	KLF15	E4F1
663	KLF15	EGR1
664	KLF15	EP300
665	KLF15	ERF
666	KLF15	ESRRA
667	KLF15	FOXN2
668	KLF15	FOXO3
669	KLF15	GTF2I
670	KLF15	HIF1A
671	KLF15	JUND
672	KLF15	MAX
673	KLF15	MAZ
674	KLF15	NFATC3
675	KLF15	NR1H2
676	KLF15	NR4A1
677	KLF15	PKNOX1
678	KLF15	POU2F1
679	KLF15	RBPJ
680	KLF15	RELB
681	KLF15	RFX1
682	KLF15	RXRB
683	KLF15	SIRT6
684	KLF15	SP1
685	KLF15	SREBF1
686	KLF15	SRF
687	KLF15	STAT6
688	KLF15	TCF12
689	KLF15	TEF
690	KLF15	TP53
691	KLF15	TRIM28
692	KLF15	ZBTB7B
693	KLF15	ZFP161
694	KLF15	ZNF143
695	KLF4	ATF5
696	KLF4	ATF7
697	KLF4	BRF1
698	KLF4	CREM
699	KLF4	CTCF
700	KLF4	DBP
701	KLF4	DDIT3
702	KLF4	DLX2
703	KLF4	E4F1
704	KLF4	EP300
705	KLF4	ESRRA
706	KLF4	FOXN2
707	KLF4	GTF2A1
708	KLF4	GTF2I
709	KLF4	GZF1
710	KLF4	HES1
711	KLF4	HINFP
712	KLF4	HSF1
713	KLF4	IRF1
714	KLF4	JUND
715	KLF4	KLF11
716	KLF4	MAZ
717	KLF4	MZF1
718	KLF4	NFATC3
719	KLF4	NFE2L2
720	KLF4	NFYA
721	KLF4	NR1H2
722	KLF4	NR6A1
723	KLF4	OAZ1
724	KLF4	PITX3
725	KLF4	PKNOX1
726	KLF4	RBPJ
727	KLF4	REL
728	KLF4	RELB
729	KLF4	RFX1
730	KLF4	RFX2
731	KLF4	RXRB
732	KLF4	SIRT6
733	KLF4	SP1
734	KLF4	SP4
735	KLF4	SREBF2
736	KLF4	SRF
737	KLF4	STAT3
738	KLF4	TBP
739	KLF4	TCF3
740	KLF4	TEF
741	KLF4	TOPORS
742	KLF4	TRIM28
743	KLF4	UBP1
744	KLF4	USF1
745	KLF4	YY1
746	KLF4	ZFP161
747	KLF4	ZNF238
748	KLF4	ZNF333
749	KLF4	ZNF628
750	LHX6	E2F7
751	LHX8	E2F7
752	MAF	CDC5L
753	MAF	GTF2A1
754	MAF	MTF1
755	MAF	SIRT6
756	MAFB	GTF2A1
757	MAFF	GTF2A1
758	MAFG	GTF2A1
759	MAFG	PKNOX1
760	MAX	DBP
761	MAX	FOXO3
762	MAX	GTF2A1
763	MAX	HSF1
764	MAX	IRF9
765	MAX	JUNB
766	MAX	JUND
767	MAX	MAX
768	MAX	NFE2L2
769	MAX	PITX3
770	MAX	SMAD7
771	MAX	ZFP161
772	MAZ	ATF2
773	MAZ	BHLHE40
774	MAZ	DDIT3
775	MAZ	E4F1
776	MAZ	ELK4
777	MAZ	EP300
778	MAZ	JUN
779	MAZ	MAZ
780	MAZ	MECP2
781	MAZ	NR6A1
782	MAZ	PITX3
783	MAZ	POU2F1
784	MAZ	RXRB
785	MAZ	SP2
786	MAZ	SP3
787	MAZ	STAT3
788	MAZ	TCF12
789	MAZ	TEF
790	MAZ	ZBTB7B
791	MEF2A	BDP1
792	MEF2A	JUN
793	MEF2C	JUN
794	MEIS1	PITX3
795	MTF1	RELB
796	MYB	NFYA
797	MYB	PKNOX1
798	MYB	RFX2
799	MYB	UBP1
800	MYC	DBP
801	MYC	FOXO3
802	MYC	GTF2A1
803	MYC	HSF1
804	MYC	JUNB
805	MYC	JUND
806	MYC	NFE2L2
807	MYC	NR6A1
808	MYC	PITX3
809	MYC	ZFP161
810	MYCN	MAX
811	MYCN	PITX3
812	MYF6	ATF1
813	MYF6	HES1
814	MYF6	HMBOX1
815	MYF6	TEF
816	MYF6	TERF1
817	MYF6	ZBTB7A
818	MYOD1	ATF1
819	MYOD1	HES1
820	MYOD1	HMBOX1
821	MYOD1	TEF
822	MYOD1	TERF1
823	MYOD1	ZBTB7A
824	MYOG	ATF1
825	MYOG	HES1
826	MYOG	HMBOX1
827	MYOG	TEF
828	MYOG	TERF1
829	MYOG	ZBTB7A
830	MZF1	BHLHE40
831	MZF1	DBP
832	MZF1	EGR1
833	MZF1	MAZ
834	MZF1	MECP2
835	MZF1	POU2F1
836	MZF1	SP1
837	MZF1	SP4
838	NANOG	ING4
839	NEUROD1	ARNT
840	NEUROD1	CDC5L
841	NF1	FOXP3
842	NF1	HBP1
843	NF1	MAZ
844	NF1	PATZ1
845	NF1	ZFP161
846	NFATC1	MAX
847	NFATC2	MAX
848	NFATC3	MAX
849	NFATC4	MAX
850	NFE2	FOXA3
851	NFE2	GTF2A1
852	NFE2L1	BDP1
853	NFE2L1	GTF2A1
854	NFE2L1	PKNOX1
855	NFE2L1	TBP
856	NFE2L2	DDIT3
857	NFE2L2	EGR1
858	NFE2L2	GTF2A1
859	NFE2L2	ING4
860	NFE2L2	MZF1
861	NFE2L2	NFYA
862	NFE2L2	NR1H2
863	NFE2L2	SIRT6
864	NFE2L2	SP3
865	NFE2L2	TBP
866	NFIB	MAZ
867	NFIB	ZFP161
868	NFIX	FOXP3
869	NFIX	HBP1
870	NFIX	MAZ
871	NFIX	PATZ1
872	NFIX	ZFP161
873	NFKB1	EGR1
874	NFKB1	HES1
875	NFKB1	IRF1
876	NFKB1	IRF2
877	NFKB1	JUNB
878	NFKB1	NFE2L2
879	NFKB1	NFKB2
880	NFKB1	NR4A1
881	NFKB1	RBPJ
882	NFKB1	REL
883	NFKB1	RFX5
884	NFKB2	HES1
885	NFKB2	IRF1
886	NFKB2	IRF2
887	NFKB2	NFE2L2
888	NFKB2	NFKB2
889	NFKB2	NR4A1
890	NFKB2	REL
891	NFKB2	RFX5
892	NFYA	ATF4
893	NFYA	ATF7
894	NFYA	CNOT3
895	NFYA	DBP
896	NFYA	DLX1
897	NFYA	E2F7
898	NFYA	FOXP3
899	NFYA	HES1
900	NFYA	HSF1
901	NFYA	NFE2L1
902	NFYA	NFYA
903	NFYA	RFX5
904	NFYA	SMAD2
905	NFYA	SP2
906	NFYA	SP3
907	NFYA	SRF
908	NFYA	STAT3
909	NFYA	TEF
910	NFYA	TERF1
911	NFYA	YY1
912	NFYA	ZBTB7B
913	NFYA	ZNF628
914	NHLH1	EGR1
915	NHLH1	RFX1
916	NKX2-1	HINFP
917	NKX2-1	TRIM28
918	NKX6-1	CNOT3
919	NR0B1	CREM
920	NR0B1	SP2
921	NR1H2	DDIT3
922	NR1H2	ING4
923	NR1H2	IRF9
924	NR1H2	SREBF1
925	NR1H4	ATF4
926	NR1I2	BHLHE40
927	NR1I2	CNOT3
928	NR1I2	ING4
929	NR1I2	IRF9
930	NR1I2	SREBF1
931	NR1I2	TBP
932	NR1I3	BHLHE40
933	NR1I3	CNOT3
934	NR1I3	ING4
935	NR1I3	IRF9
936	NR1I3	SREBF1
937	NR1I3	TBP
938	NR2F1	CNOT3
939	NR2F1	FOXO3
940	NR2F1	ING4
941	NR2F1	IRF9
942	NR2F1	MAFF
943	NR2F1	RBPJ
944	NR2F1	RELA
945	NR2F1	SREBF1
946	NR2F1	TFAP4
947	NR2F1	YY1
948	NR2F1	ZBTB7B
949	NR2F2	CNOT3
950	NR2F2	FOXO3
951	NR2F2	ING4
952	NR2F2	IRF9
953	NR2F2	MAFF
954	NR2F2	RBPJ
955	NR2F2	RELA
956	NR2F2	SREBF1
957	NR2F2	TFAP4
958	NR2F2	YY1
959	NR2F2	ZBTB7B
960	NR3C1	DDIT3
961	NR3C1	HMBOX1
962	NR3C1	NR6A1
963	NR3C1	RXRB
964	NR5A2	ARNT
965	NR6A1	GABPA
966	NRF1	ATF5
967	NRF1	CHURC1
968	NRF1	DDIT3
969	NRF1	GTF2I
970	NRF1	GZF1
971	NRF1	HBP1
972	NRF1	JUNB
973	NRF1	MAZ
974	NRF1	NF1
975	NRF1	NFYA
976	NRF1	POU2F1
977	NRF1	RXRB
978	NRF1	SIRT6
979	NRF1	SMAD4
980	NRF1	SREBF1
981	NRF1	TEF
982	NRF1	TOPORS
983	NRF1	ZFP161
984	OAZ1	JUND
985	OTX1	DDIT3
986	OTX2	DDIT3
987	OTX2	ZNF589
988	PATZ1	ATF2
989	PATZ1	DDIT3
990	PATZ1	EGR1
991	PATZ1	ELK4
992	PATZ1	EP300
993	PATZ1	ESRRA
994	PATZ1	FOXN2
995	PATZ1	HIF1A
996	PATZ1	JUN
997	PATZ1	MAZ
998	PATZ1	NFATC3
999	PATZ1	NFYA
1000	PATZ1	PITX3
1001	PATZ1	PKNOX1
1002	PATZ1	POU2F1
1003	PATZ1	SP1
1004	PATZ1	SP4
1005	PATZ1	TEF
1006	PATZ1	TGIF1
1007	PATZ1	TP53
1008	PATZ1	ZBTB7B
1009	PAX2	STAT3
1010	PAX3	DBP
1011	PAX4	ATF5
1012	PAX4	ATF7
1013	PAX4	CBFB
1014	PAX4	DBP
1015	PAX4	DDIT3
1016	PAX4	FOXN2
1017	PAX4	HIF1A
1018	PAX4	JUND
1019	PAX4	MZF1
1020	PAX4	NFE2L2
1021	PAX4	NR6A1
1022	PAX4	OAZ1
1023	PAX4	REL
1024	PAX4	RELB
1025	PAX4	SP4
1026	PAX4	SRF
1027	PAX5	BRF1
1028	PAX5	SMAD2
1029	PAX5	TCF3
1030	PAX6	TEF
1031	PDX1	ZNF143
1032	PGR	HMBOX1
1033	PGR	RXRB
1034	POU1F1	TEF
1035	POU2AF1	EGR2
1036	POU2AF1	JUND
1037	POU2AF1	SREBF2
1038	POU2F1	EGR2
1039	POU2F1	FOXN2
1040	POU2F1	JUND
1041	POU2F1	SMAD3
1042	POU2F1	SREBF2
1043	POU2F2	EGR2
1044	POU2F2	JUND
1045	POU2F2	SREBF2
1046	POU2F3	EGR2
1047	POU2F3	JUND
1048	POU2F3	SMAD3
1049	POU2F3	SREBF2
1050	POU3F1	EGR2
1051	POU3F1	JUND
1052	POU3F1	SREBF2
1053	POU3F1	STAT3
1054	POU3F2	EGR2
1055	POU3F2	JUND
1056	POU3F2	SREBF2
1057	POU3F2	STAT3
1058	POU3F3	EGR2
1059	POU3F3	JUND
1060	POU3F3	SREBF2
1061	POU5F1	EGR2
1062	POU5F1	JUND
1063	POU5F1	SREBF2
1064	PPARA	ATF2
1065	PPARA	JUND
1066	PPARG	GABPA
1067	PPARG	SP2
1068	PURA	BHLHE40
1069	PURA	CNOT3
1070	PURA	ZBTB7B
1071	RARA	ING4
1072	RARA	IRF9
1073	RARA	SREBF1
1074	RARA	ZNF143
1075	RBPJ	RBPJ
1076	REL	HES1
1077	REL	IRF2
1078	REL	NFKB2
1079	RELA	EGR1
1080	RELA	HES1
1081	RELA	IRF1
1082	RELA	IRF2
1083	RELA	JUNB
1084	RELA	NFE2L2
1085	RELA	NFKB2
1086	RELA	RBPJ
1087	RELA	REL
1088	RELA	RFX5
1089	RELB	IRF2
1090	RELB	NFE2L2
1091	RELB	REL
1092	REST	CDC5L
1093	REST	GLI1
1094	REST	NRF1
1095	REST	ZNF219
1096	RFX1	ATF7
1097	RFX1	BDP1
1098	RFX1	BRCA1
1099	RFX1	FOXN2
1100	RFX1	GTF2I
1101	RFX1	JUNB
1102	RFX1	MZF1
1103	RFX1	NR2F2
1104	RFX1	RFX2
1105	RFX2	JUNB
1106	RFX5	JUNB
1107	RORA	DBP
1108	RREB1	NR6A1
1109	RXRA	ATF2
1110	RXRA	ATF4
1111	RXRA	BHLHE40
1112	RXRA	CNOT3
1113	RXRA	DDIT3
1114	RXRA	ING4
1115	RXRA	IRF9
1116	RXRA	JUND
1117	RXRA	SREBF1
1118	RXRA	TBP
1119	RXRA	ZNF143
1120	RXRB	BHLHE40
1121	RXRB	CNOT3
1122	RXRB	ING4
1123	RXRB	IRF9
1124	RXRB	SREBF1
1125	RXRB	TBP
1126	RXRB	ZNF143
1127	SIX4	GLI1
1128	SMAD4	NFYA
1129	SMAD4	PKNOX1
1130	SP1	ATF1
1131	SP1	ATF2
1132	SP1	ATF4
1133	SP1	ATF5
1134	SP1	ATF7
1135	SP1	BHLHE40
1136	SP1	BRF1
1137	SP1	CEBPB
1138	SP1	CHURC1
1139	SP1	CNOT3
1140	SP1	CREM
1141	SP1	CTCF
1142	SP1	DBP
1143	SP1	DDIT3
1144	SP1	DLX2
1145	SP1	E4F1
1146	SP1	EGR1
1147	SP1	ELK4
1148	SP1	EP300
1149	SP1	ERF
1150	SP1	ESRRA
1151	SP1	ETV4
1152	SP1	FOXA3
1153	SP1	FOXH1
1154	SP1	FOXJ1
1155	SP1	FOXJ3
1156	SP1	FOXN2
1157	SP1	FOXO3
1158	SP1	FOXP3
1159	SP1	GABPA
1160	SP1	GTF2A1
1161	SP1	GTF2I
1162	SP1	GZF1
1163	SP1	HBP1
1164	SP1	HES1
1165	SP1	HIF1A
1166	SP1	HINFP
1167	SP1	HOMEZ
1168	SP1	HSF1
1169	SP1	HSF2
1170	SP1	IRF1
1171	SP1	IRF2
1172	SP1	JUN
1173	SP1	JUNB
1174	SP1	JUND
1175	SP1	KLF11
1176	SP1	MAFF
1177	SP1	MAX
1178	SP1	MAZ
1179	SP1	MECP2
1180	SP1	MZF1
1181	SP1	NFATC3
1182	SP1	NFE2L1
1183	SP1	NFE2L2
1184	SP1	NFKB2
1185	SP1	NFYA
1186	SP1	NR1H2
1187	SP1	NR2C2
1188	SP1	NR3C1
1189	SP1	NR4A1
1190	SP1	NR6A1
1191	SP1	OAZ1
1192	SP1	PARP1
1193	SP1	PITX3
1194	SP1	PKNOX1
1195	SP1	POU2F1
1196	SP1	PPARD
1197	SP1	RBPJ
1198	SP1	REL
1199	SP1	RELA
1200	SP1	RELB
1201	SP1	RFX1
1202	SP1	RFX2
1203	SP1	RXRB
1204	SP1	SIRT6
1205	SP1	SMAD2
1206	SP1	SP1
1207	SP1	SP2
1208	SP1	SP3
1209	SP1	SP4
1210	SP1	SREBF1
1211	SP1	SREBF2
1212	SP1	SRF
1213	SP1	STAT1
1214	SP1	STAT2
1215	SP1	STAT3
1216	SP1	STAT6
1217	SP1	TBP
1218	SP1	TCF12
1219	SP1	TCF3
1220	SP1	TEF
1221	SP1	TGIF1
1222	SP1	TOPORS
1223	SP1	TP53
1224	SP1	TRIM28
1225	SP1	UBP1
1226	SP1	USF1
1227	SP1	YY1
1228	SP1	ZBTB33
1229	SP1	ZBTB7A
1230	SP1	ZBTB7B
1231	SP1	ZFP161
1232	SP1	ZNF143
1233	SP1	ZNF238
1234	SP1	ZNF333
1235	SP1	ZNF628
1236	SP2	ATF1
1237	SP2	ATF2
1238	SP2	ATF4
1239	SP2	ATF5
1240	SP2	ATF7
1241	SP2	BHLHE40
1242	SP2	BRF1
1243	SP2	CEBPB
1244	SP2	CHURC1
1245	SP2	CNOT3
1246	SP2	CREM
1247	SP2	CTCF
1248	SP2	DBP
1249	SP2	DDIT3
1250	SP2	DLX2
1251	SP2	E4F1
1252	SP2	EGR1
1253	SP2	ELK4
1254	SP2	EP300
1255	SP2	ESRRA
1256	SP2	ETV4
1257	SP2	FOXH1
1258	SP2	FOXJ1
1259	SP2	FOXN2
1260	SP2	FOXO3
1261	SP2	GABPA
1262	SP2	GTF2A1
1263	SP2	GTF2I
1264	SP2	GZF1
1265	SP2	HBP1
1266	SP2	HES1
1267	SP2	HIF1A
1268	SP2	HINFP
1269	SP2	HOMEZ
1270	SP2	HSF1
1271	SP2	IRF1
1272	SP2	IRF2
1273	SP2	JUN
1274	SP2	JUNB
1275	SP2	JUND
1276	SP2	KLF11
1277	SP2	MAX
1278	SP2	MAZ
1279	SP2	MECP2
1280	SP2	MZF1
1281	SP2	NFATC3
1282	SP2	NFE2L1
1283	SP2	NFE2L2
1284	SP2	NFYA
1285	SP2	NR1H2
1286	SP2	NR2C2
1287	SP2	NR4A1
1288	SP2	NR6A1
1289	SP2	OAZ1
1290	SP2	PARP1
1291	SP2	PITX3
1292	SP2	PKNOX1
1293	SP2	POU2F1
1294	SP2	PPARD
1295	SP2	RBPJ
1296	SP2	REL
1297	SP2	RELB
1298	SP2	RFX1
1299	SP2	RFX2
1300	SP2	RXRB
1301	SP2	SIRT6
1302	SP2	SMAD2
1303	SP2	SP1
1304	SP2	SP2
1305	SP2	SP3
1306	SP2	SP4
1307	SP2	SREBF2
1308	SP2	SRF
1309	SP2	STAT2
1310	SP2	STAT3
1311	SP2	TBP
1312	SP2	TCF12
1313	SP2	TCF3
1314	SP2	TEF
1315	SP2	TGIF1
1316	SP2	TOPORS
1317	SP2	TP53
1318	SP2	TRIM28
1319	SP2	UBP1
1320	SP2	USF1
1321	SP2	YY1
1322	SP2	ZBTB33
1323	SP2	ZBTB7B
1324	SP2	ZFP161
1325	SP2	ZNF143
1326	SP2	ZNF238
1327	SP2	ZNF333
1328	SP2	ZNF628
1329	SP3	ATF1
1330	SP3	ATF2
1331	SP3	ATF4
1332	SP3	ATF5
1333	SP3	ATF7
1334	SP3	BHLHE40
1335	SP3	BRF1
1336	SP3	CEBPB
1337	SP3	CHURC1
1338	SP3	CNOT3
1339	SP3	CREM
1340	SP3	CTCF
1341	SP3	DBP
1342	SP3	DDIT3
1343	SP3	DLX2
1344	SP3	E4F1
1345	SP3	EGR1
1346	SP3	ELK4
1347	SP3	EP300
1348	SP3	ESRRA
1349	SP3	ETV4
1350	SP3	FOXA3
1351	SP3	FOXH1
1352	SP3	FOXJ1
1353	SP3	FOXJ3
1354	SP3	FOXN2
1355	SP3	FOXO3
1356	SP3	GABPA
1357	SP3	GTF2A1
1358	SP3	GTF2I
1359	SP3	GZF1
1360	SP3	HBP1
1361	SP3	HES1
1362	SP3	HIF1A
1363	SP3	HINFP
1364	SP3	HOMEZ
1365	SP3	HSF1
1366	SP3	HSF2
1367	SP3	IRF1
1368	SP3	IRF2
1369	SP3	JUN
1370	SP3	JUNB
1371	SP3	JUND
1372	SP3	KLF11
1373	SP3	MAX
1374	SP3	MAZ
1375	SP3	MECP2
1376	SP3	MZF1
1377	SP3	NFATC3
1378	SP3	NFE2L1
1379	SP3	NFE2L2
1380	SP3	NFYA
1381	SP3	NR1H2
1382	SP3	NR2C2
1383	SP3	NR3C1
1384	SP3	NR4A1
1385	SP3	NR6A1
1386	SP3	OAZ1
1387	SP3	PARP1
1388	SP3	PITX3
1389	SP3	PKNOX1
1390	SP3	POU2F1
1391	SP3	PPARD
1392	SP3	RBPJ
1393	SP3	REL
1394	SP3	RELA
1395	SP3	RELB
1396	SP3	RFX1
1397	SP3	RFX2
1398	SP3	RXRB
1399	SP3	SIRT6
1400	SP3	SMAD2
1401	SP3	SP1
1402	SP3	SP2
1403	SP3	SP3
1404	SP3	SP4
1405	SP3	SREBF1
1406	SP3	SREBF2
1407	SP3	SRF
1408	SP3	STAT1
1409	SP3	STAT2
1410	SP3	STAT3
1411	SP3	TBP
1412	SP3	TCF12
1413	SP3	TCF3
1414	SP3	TEF
1415	SP3	TERF1
1416	SP3	TGIF1
1417	SP3	TOPORS
1418	SP3	TP53
1419	SP3	TRIM28
1420	SP3	UBP1
1421	SP3	USF1
1422	SP3	YY1
1423	SP3	ZBTB33
1424	SP3	ZBTB7A
1425	SP3	ZBTB7B
1426	SP3	ZFP161
1427	SP3	ZNF143
1428	SP3	ZNF238
1429	SP3	ZNF333
1430	SP3	ZNF628
1431	SP4	ATF1
1432	SP4	ATF2
1433	SP4	ATF4
1434	SP4	ATF5
1435	SP4	ATF7
1436	SP4	BHLHE40
1437	SP4	BRF1
1438	SP4	CEBPB
1439	SP4	CHURC1
1440	SP4	CNOT3
1441	SP4	CREM
1442	SP4	CTCF
1443	SP4	DBP
1444	SP4	DDIT3
1445	SP4	DLX2
1446	SP4	E4F1
1447	SP4	EGR1
1448	SP4	ELK4
1449	SP4	EP300
1450	SP4	ESRRA
1451	SP4	ETV4
1452	SP4	FOXH1
1453	SP4	FOXJ1
1454	SP4	FOXJ3
1455	SP4	FOXN2
1456	SP4	FOXO3
1457	SP4	GABPA
1458	SP4	GTF2A1
1459	SP4	GTF2I
1460	SP4	GZF1
1461	SP4	HBP1
1462	SP4	HES1
1463	SP4	HIF1A
1464	SP4	HINFP
1465	SP4	HOMEZ
1466	SP4	HSF1
1467	SP4	IRF1
1468	SP4	IRF2
1469	SP4	JUN
1470	SP4	JUNB
1471	SP4	JUND
1472	SP4	KLF11
1473	SP4	MAX
1474	SP4	MAZ
1475	SP4	MECP2
1476	SP4	MZF1
1477	SP4	NFATC3
1478	SP4	NFE2L1
1479	SP4	NFE2L2
1480	SP4	NFYA
1481	SP4	NR1H2
1482	SP4	NR2C2
1483	SP4	NR4A1
1484	SP4	NR6A1
1485	SP4	OAZ1
1486	SP4	PARP1
1487	SP4	PITX3
1488	SP4	PKNOX1
1489	SP4	POU2F1
1490	SP4	PPARD
1491	SP4	RBPJ
1492	SP4	REL
1493	SP4	RELA
1494	SP4	RELB
1495	SP4	RFX1
1496	SP4	RFX2
1497	SP4	RXRB
1498	SP4	SIRT6
1499	SP4	SMAD2
1500	SP4	SP1
1501	SP4	SP2
1502	SP4	SP3
1503	SP4	SP4
1504	SP4	SREBF1
1505	SP4	SREBF2
1506	SP4	SRF
1507	SP4	STAT2
1508	SP4	STAT3
1509	SP4	TBP
1510	SP4	TCF12
1511	SP4	TCF3
1512	SP4	TEF
1513	SP4	TGIF1
1514	SP4	TOPORS
1515	SP4	TP53
1516	SP4	TRIM28
1517	SP4	UBP1
1518	SP4	USF1
1519	SP4	YY1
1520	SP4	ZBTB33
1521	SP4	ZBTB7B
1522	SP4	ZFP161
1523	SP4	ZNF143
1524	SP4	ZNF238
1525	SP4	ZNF263
1526	SP4	ZNF333
1527	SP4	ZNF628
1528	SPI1	MAZ
1529	SPI1	MTF1
1530	SPI1	NR1I3
1531	SPI1	RBPJ
1532	SPI1	RELB
1533	SPI1	RFX5
1534	SPI1	TBP
1535	SPIB	RXRB
1536	SPZ1	DBP
1537	SPZ1	EGR1
1538	SPZ1	ELK4
1539	SPZ1	GABPA
1540	SPZ1	HMBOX1
1541	SPZ1	IRF2
1542	SPZ1	NR4A1
1543	SPZ1	SREBF1
1544	SPZ1	ZBTB7B
1545	SREBF1	IRF2
1546	SREBF1	JUND
1547	SREBF1	MAZ
1548	SREBF1	NFYA
1549	SREBF1	PPARD
1550	SREBF1	RELB
1551	SREBF1	SP2
1552	SREBF1	SREBF2
1553	SREBF1	TOPORS
1554	SREBF1	USF1
1555	SREBF2	IRF2
1556	SREBF2	JUN
1557	SREBF2	JUND
1558	SREBF2	MAZ
1559	SREBF2	NFE2L1
1560	SREBF2	PPARD
1561	SREBF2	SP2
1562	SREBF2	SREBF2
1563	SREBF2	UBP1
1564	SRF	E4F1
1565	SRF	EGR1
1566	SRF	EGR2
1567	SRF	EGR3
1568	SRF	ING4
1569	SRF	JUNB
1570	SRF	NR2F2
1571	SRF	NR4A1
1572	SRF	SRF
1573	STAT1	CHURC1
1574	STAT1	FOXA3
1575	STAT1	IRF9
1576	STAT1	MAFF
1577	STAT1	MAX
1578	STAT1	SRF
1579	STAT2	MAFF
1580	STAT2	MAX
1581	STAT3	CHURC1
1582	STAT3	FOXA3
1583	STAT3	IRF9
1584	STAT3	MAFF
1585	STAT3	MAX
1586	STAT4	IRF9
1587	STAT4	MAFF
1588	STAT4	MAX
1589	STAT5A	FOXA3
1590	STAT5A	IRF9
1591	STAT5A	MAFF
1592	STAT5A	MAX
1593	STAT5B	IRF9
1594	STAT5B	MAFF
1595	STAT5B	MAX
1596	STAT6	MAFF
1597	STAT6	MAX
1598	TAL1	ATF7
1599	TAL1	GTF2A1
1600	TAL1	TOPORS
1601	TCF3	ATF1
1602	TCF3	CEBPE
1603	TCF3	DLX2
1604	TCF3	HES1
1605	TCF3	HMBOX1
1606	TCF3	ING4
1607	TCF3	SRF
1608	TCF3	TEF
1609	TCF3	TERF1
1610	TCF3	ZBTB7A
1611	TFAP2A	ATF1
1612	TFAP2A	ATF5
1613	TFAP2A	ATF7
1614	TFAP2A	BCL6
1615	TFAP2A	BHLHE40
1616	TFAP2A	CTCF
1617	TFAP2A	DEAF1
1618	TFAP2A	E2F7
1619	TFAP2A	E4F1
1620	TFAP2A	EP300
1621	TFAP2A	ESRRA
1622	TFAP2A	ETV4
1623	TFAP2A	FOXO3
1624	TFAP2A	GZF1
1625	TFAP2A	HES1
1626	TFAP2A	HMBOX1
1627	TFAP2A	HSF1
1628	TFAP2A	IRF2
1629	TFAP2A	JUN
1630	TFAP2A	JUNB
1631	TFAP2A	KLF11
1632	TFAP2A	KLF15
1633	TFAP2A	MAFA
1634	TFAP2A	MAFF
1635	TFAP2A	MAZ
1636	TFAP2A	NFE2L2
1637	TFAP2A	OAZ1
1638	TFAP2A	PARP1
1639	TFAP2A	PATZ1
1640	TFAP2A	POU2F1
1641	TFAP2A	PURA
1642	TFAP2A	RBPJ
1643	TFAP2A	REL
1644	TFAP2A	RELB
1645	TFAP2A	SIRT6
1646	TFAP2A	SP1
1647	TFAP2A	SP4
1648	TFAP2A	SREBF2
1649	TFAP2A	SRF
1650	TFAP2A	STAT3
1651	TFAP2A	TEF
1652	TFAP2A	TFAP4
1653	TFAP2A	TGIF1
1654	TFAP2A	TOPORS
1655	TFAP2A	TP53
1656	TFAP2A	TRIM28
1657	TFAP2A	USF1
1658	TFAP2A	ZBTB7B
1659	TFAP2A	ZFP161
1660	TFAP2A	ZNF143
1661	TFAP2A	ZNF238
1662	TFAP2B	ATF1
1663	TFAP2B	BCL6
1664	TFAP2B	BHLHE40
1665	TFAP2B	CTCF
1666	TFAP2B	DEAF1
1667	TFAP2B	E2F7
1668	TFAP2B	E4F1
1669	TFAP2B	EP300
1670	TFAP2B	ESRRA
1671	TFAP2B	ETV4
1672	TFAP2B	FOXO3
1673	TFAP2B	GZF1
1674	TFAP2B	HES1
1675	TFAP2B	HMBOX1
1676	TFAP2B	HSF1
1677	TFAP2B	IRF2
1678	TFAP2B	JUN
1679	TFAP2B	JUNB
1680	TFAP2B	KLF11
1681	TFAP2B	KLF15
1682	TFAP2B	MAFF
1683	TFAP2B	MAZ
1684	TFAP2B	NFE2L2
1685	TFAP2B	OAZ1
1686	TFAP2B	PARP1
1687	TFAP2B	PATZ1
1688	TFAP2B	POU2F1
1689	TFAP2B	PURA
1690	TFAP2B	RBPJ
1691	TFAP2B	REL
1692	TFAP2B	RELB
1693	TFAP2B	SIRT6
1694	TFAP2B	SP4
1695	TFAP2B	SREBF2
1696	TFAP2B	SRF
1697	TFAP2B	STAT3
1698	TFAP2B	TFAP4
1699	TFAP2B	TGIF1
1700	TFAP2B	TOPORS
1701	TFAP2B	TP53
1702	TFAP2B	TRIM28
1703	TFAP2B	USF1
1704	TFAP2B	ZBTB7B
1705	TFAP2B	ZFP161
1706	TFAP2B	ZNF143
1707	TFAP2B	ZNF238
1708	TFAP2C	ATF1
1709	TFAP2C	ATF7
1710	TFAP2C	BCL6
1711	TFAP2C	BHLHE40
1712	TFAP2C	CTCF
1713	TFAP2C	DEAF1
1714	TFAP2C	E2F7
1715	TFAP2C	E4F1
1716	TFAP2C	EP300
1717	TFAP2C	ESRRA
1718	TFAP2C	ETV4
1719	TFAP2C	FOXO3
1720	TFAP2C	GZF1
1721	TFAP2C	HES1
1722	TFAP2C	HMBOX1
1723	TFAP2C	HSF1
1724	TFAP2C	IRF2
1725	TFAP2C	JUN
1726	TFAP2C	JUNB
1727	TFAP2C	KLF11
1728	TFAP2C	KLF15
1729	TFAP2C	MAFF
1730	TFAP2C	MAZ
1731	TFAP2C	NFE2L2
1732	TFAP2C	OAZ1
1733	TFAP2C	PARP1
1734	TFAP2C	PATZ1
1735	TFAP2C	POU2F1
1736	TFAP2C	PURA
1737	TFAP2C	RBPJ
1738	TFAP2C	REL
1739	TFAP2C	RELB
1740	TFAP2C	SIRT6
1741	TFAP2C	SP4
1742	TFAP2C	SREBF2
1743	TFAP2C	SRF
1744	TFAP2C	STAT3
1745	TFAP2C	TEF
1746	TFAP2C	TFAP4
1747	TFAP2C	TGIF1
1748	TFAP2C	TOPORS
1749	TFAP2C	TP53
1750	TFAP2C	TRIM28
1751	TFAP2C	USF1
1752	TFAP2C	ZBTB7B
1753	TFAP2C	ZFP161
1754	TFAP2C	ZNF143
1755	TFAP2C	ZNF238
1756	TFAP4	CDC5L
1757	TFAP4	E2F7
1758	TFAP4	TP53
1759	TFCP2	CTCF
1760	TFCP2	DBP
1761	TFCP2	GTF2I
1762	TFCP2	MAZ
1763	TFCP2L1	DBP
1764	TFCP2L1	TP53
1765	TFDP1	ATF4
1766	TFDP1	E2F1
1767	TFDP1	MAZ
1768	TFDP2	ATF4
1769	TFDP2	E2F1
1770	TFDP2	MAZ
1771	THRA	ZNF143
1772	THRB	ZNF143
1773	TLX2	CREM
1774	TP53	GABPB1
1775	TP53	HOMEZ
1776	TP53	RBPJ
1777	TP53	RELB
1778	TP63	RELB
1779	TP73	RELB
1780	TRIM28	CBFB
1781	TRIM28	ELK4
1782	TRIM28	ESRRA
1783	TRIM28	FOXO3
1784	TRIM28	GTF2A1
1785	TRIM28	GZF1
1786	TRIM28	MAFA
1787	TRIM28	PITX3
1788	TRIM28	SMAD2
1789	TRIM28	SREBF2
1790	TRIM28	SRF
1791	TRIM28	TGIF1
1792	TRIM28	TP53
1793	TRIM28	YY1
1794	USF1	DBP
1795	USF1	GTF2A1
1796	USF1	HINFP
1797	USF1	IRF9
1798	USF1	MAFG
1799	USF1	PITX3
1800	USF1	TOPORS
1801	USF2	DBP
1802	USF2	GTF2A1
1803	USF2	HINFP
1804	USF2	IRF9
1805	USF2	MAFG
1806	USF2	PITX3
1807	VDR	BHLHE40
1808	VDR	CNOT3
1809	VDR	HBP1
1810	VDR	MECP2
1811	VDR	NR6A1
1812	VDR	RFX5
1813	VDR	SP1
1814	VDR	SP3
1815	VDR	SP4
1816	VDR	TBP
1817	WT1	BHLHE40
1818	WT1	DBP
1819	WT1	DDIT3
1820	WT1	ELK4
1821	WT1	EP300
1822	WT1	FOXO3
1823	WT1	GZF1
1824	WT1	JUN
1825	WT1	MAZ
1826	WT1	MECP2
1827	WT1	NFATC3
1828	WT1	PATZ1
1829	WT1	POU2F1
1830	WT1	SP3
1831	WT1	STAT3
1832	WT1	TEF
1833	WT1	TP53
1834	WT1	ZBTB7B
1835	WT1	ZFP161
1836	XBP1	RXRB
1837	YY1	ARNT
1838	YY1	DEAF1
1839	YY1	E4F1
1840	YY1	EGR2
1841	YY1	EP300
1842	YY1	ING4
1843	YY1	NFYA
1844	YY1	NR1I3
1845	YY1	RXRB
1846	YY1	USF1
1847	ZBTB6	NFYA
1848	ZBTB7B	ATF1
1849	ZBTB7B	ATF2
1850	ZBTB7B	ATF5
1851	ZBTB7B	BHLHE40
1852	ZBTB7B	BRF1
1853	ZBTB7B	CEBPB
1854	ZBTB7B	CREM
1855	ZBTB7B	DBP
1856	ZBTB7B	DDIT3
1857	ZBTB7B	DLX2
1858	ZBTB7B	E4F1
1859	ZBTB7B	ELK4
1860	ZBTB7B	EP300
1861	ZBTB7B	ESRRA
1862	ZBTB7B	FOXN2
1863	ZBTB7B	FOXO3
1864	ZBTB7B	FOXP3
1865	ZBTB7B	GTF2I
1866	ZBTB7B	GZF1
1867	ZBTB7B	HBP1
1868	ZBTB7B	HES1
1869	ZBTB7B	IRF1
1870	ZBTB7B	JUN
1871	ZBTB7B	JUND
1872	ZBTB7B	KLF11
1873	ZBTB7B	MAFF
1874	ZBTB7B	MAX
1875	ZBTB7B	MAZ
1876	ZBTB7B	MECP2
1877	ZBTB7B	MZF1
1878	ZBTB7B	NFATC3
1879	ZBTB7B	NFE2L1
1880	ZBTB7B	NFYA
1881	ZBTB7B	NR4A1
1882	ZBTB7B	NR6A1
1883	ZBTB7B	OAZ1
1884	ZBTB7B	PITX3
1885	ZBTB7B	PKNOX1
1886	ZBTB7B	POU2F1
1887	ZBTB7B	RBPJ
1888	ZBTB7B	RELB
1889	ZBTB7B	RFX1
1890	ZBTB7B	RFX5
1891	ZBTB7B	SIRT6
1892	ZBTB7B	SP1
1893	ZBTB7B	SP2
1894	ZBTB7B	SP3
1895	ZBTB7B	SP4
1896	ZBTB7B	SRF
1897	ZBTB7B	STAT3
1898	ZBTB7B	TBP
1899	ZBTB7B	TCF12
1900	ZBTB7B	TCF3
1901	ZBTB7B	TEF
1902	ZBTB7B	TOPORS
1903	ZBTB7B	TP53
1904	ZBTB7B	TRIM28
1905	ZBTB7B	YY1
1906	ZBTB7B	ZBTB7B
1907	ZBTB7B	ZNF143
1908	ZBTB7B	ZNF238
1909	ZBTB7B	ZNF628
1910	ZEB1	TERF1
1911	ZFP161	DDIT3
1912	ZFP161	ELK4
1913	ZFP161	MAZ
1914	ZFP161	SP3
1915	ZFP42	ARNT
1916	ZFP42	E4F1
1917	ZFP42	EP300
1918	ZFP42	ING4
1919	ZFP42	MAZ
1920	ZFP42	NFYA
1921	ZFX	BRF1
1922	ZFX	CREM
1923	ZFX	CTCF
1924	ZFX	DBP
1925	ZFX	DEAF1
1926	ZFX	E2F7
1927	ZFX	E4F1
1928	ZFX	EGR1
1929	ZFX	ELK4
1930	ZFX	EP300
1931	ZFX	ESRRA
1932	ZFX	FOXO3
1933	ZFX	GTF2I
1934	ZFX	GZF1
1935	ZFX	HES1
1936	ZFX	HIF1A
1937	ZFX	HSF1
1938	ZFX	IRF2
1939	ZFX	JUNB
1940	ZFX	JUND
1941	ZFX	KLF15
1942	ZFX	MAFF
1943	ZFX	NFATC3
1944	ZFX	NFE2L1
1945	ZFX	NFE2L2
1946	ZFX	NFYA
1947	ZFX	NR2C2
1948	ZFX	PATZ1
1949	ZFX	PKNOX1
1950	ZFX	POU2F1
1951	ZFX	RBPJ
1952	ZFX	RELB
1953	ZFX	RFX1
1954	ZFX	SMAD2
1955	ZFX	SMAD7
1956	ZFX	SP1
1957	ZFX	SP4
1958	ZFX	SREBF2
1959	ZFX	SRF
1960	ZFX	TCF3
1961	ZFX	TFAP4
1962	ZFX	TOPORS
1963	ZFX	TRIM28
1964	ZFX	YY1
1965	ZFX	ZBTB7A
1966	ZFX	ZNF143
1967	ZFX	ZNF263
1968	ZNF143	ATF7
1969	ZNF143	FOXA3
1970	ZNF143	GABPA
1971	ZNF143	GTF2I
1972	ZNF143	MAX
1973	ZNF143	MZF1
1974	ZNF143	NFE2L1
1975	ZNF143	NR6A1
1976	ZNF143	TP73
1977	ZNF143	ZBTB7A
1978	ZNF143	ZNF143
1979	ZNF143	ZNF219
1980	ZNF143	ZNF263
1981	ZNF143	ZNF628
1982	ZNF148	BHLHE40
1983	ZNF148	CNOT3
1984	ZNF148	CTCF
1985	ZNF148	DDIT3
1986	ZNF148	ELK4
1987	ZNF148	EP300
1988	ZNF148	ESRRA
1989	ZNF148	HES1
1990	ZNF148	HOMEZ
1991	ZNF148	JUN
1992	ZNF148	MAZ
1993	ZNF148	MECP2
1994	ZNF148	NFATC3
1995	ZNF148	POU2F1
1996	ZNF148	SP1
1997	ZNF148	SP3
1998	ZNF148	STAT3
1999	ZNF148	TEF
[truncated: 42 more rows]

## Sheet: Table S6
N	Complex.name	Detection.method	Function	Function1	TFs connected by HK interactions	HK Interactions	Number.of.TFs	Number.of.interactions
1	HC5737	Predicted	positive regulation of transcription from RNA polymerase II promoter	positive regulation of transcription from RNA polymerase II promoter;positive regulation of transcription, DNA-dependent;regulation of transcription from RNA polymerase II promoter;transcription, DNA-dependent;regulation of transcription, DNA-dependent	EP300;ETS1;FOXC1;GATA2;GATA3;GATA5;GATA6;KLF4;MZF1;SP1;SREBF1;SREBF2;TFAP2A;YY1;ZNF354C	KLF4-EP300;SP1-EP300;TFAP2A-EP300;YY1-EP300;ETS1-MZF1;KLF4-MZF1;SP1-MZF1;KLF4-SP1;MZF1-SP1;SP1-SP1;TFAP2A-SP1;SP1-SREBF1;KLF4-SREBF2;SP1-SREBF2;SREBF1-SREBF2;SREBF2-SREBF2;TFAP2A-SREBF2;KLF4-YY1;SP1-YY1	15	19
2	HC6033	Predicted	activation of MAPK activity	activation of MAPK activity;TRIF-dependent toll-like receptor signaling pathway;toll-like receptor 3 signaling pathway;positive regulation of MAP kinase activity;MyD88-independent toll-like receptor signaling pathway	ETS1;FOXC1;FOXL1;GATA2;KLF4;MZF1;NKX2-5;PAX2;SP1;SPIB;TFAP2A;USF1;YY1	ETS1-MZF1;KLF4-MZF1;SP1-MZF1;KLF4-SP1;MZF1-SP1;SP1-SP1;TFAP2A-SP1;KLF4-USF1;SP1-USF1;TFAP2A-USF1;YY1-USF1;KLF4-YY1;SP1-YY1	13	13
3	HC3896	Predicted	activation of MAPK activity	activation of MAPK activity;TRIF-dependent toll-like receptor signaling pathway;positive regulation of MAP kinase activity;toll-like receptor 1 signaling pathway;MyD88-dependent toll-like receptor signaling pathway	BRCA1;ETS1;FOXC1;FOXL1;GATA2;KLF4;MZF1;NFIC;SP1;SPIB;TFAP2A;USF1;YY1;ZNF354C	ETS1-MZF1;KLF4-MZF1;SP1-MZF1;KLF4-SP1;MZF1-SP1;SP1-SP1;TFAP2A-SP1;KLF4-USF1;SP1-USF1;TFAP2A-USF1;YY1-USF1;KLF4-YY1;SP1-YY1	14	13
4	HC6644	Predicted	TRIF-dependent toll-like receptor signaling pathway	TRIF-dependent toll-like receptor signaling pathway;toll-like receptor 2 signaling pathway;MyD88-independent toll-like receptor signaling pathway;toll-like receptor 4 signaling pathway;toll-like receptor 1 signaling pathway	BRCA1;ETS1;FOXC1;FOXL1;GATA2;KLF4;MZF1;NFIC;NKX2-5;SP1;SPIB;TFAP2A;USF1;YY1;ZNF354C	ETS1-MZF1;KLF4-MZF1;SP1-MZF1;KLF4-SP1;MZF1-SP1;SP1-SP1;TFAP2A-SP1;KLF4-USF1;SP1-USF1;TFAP2A-USF1;YY1-USF1;KLF4-YY1;SP1-YY1	15	13
5	HC4454	Predicted	protein phosphorylation	protein phosphorylation;cytokine-mediated signaling pathway;synaptic transmission;cellular response to cytokine stimulus;phosphorylation	ETS1;FOXC1;FOXL1;GATA2;GATA3;HOXA5;HSF1;MZF1;NFIC;SP1;TFAP2A;USF1;YY1;ZNF354C	SP1-HSF1;TFAP2A-HSF1;ETS1-MZF1;SP1-MZF1;MZF1-SP1;SP1-SP1;TFAP2A-SP1;SP1-USF1;TFAP2A-USF1;YY1-USF1;SP1-YY1	14	11
6	HC8755	Predicted	protein targeting	protein targeting;intracellular protein transport;protein transport;intracellular transport;apoptotic process	CDC5L;ETS1;FOXC1;GATA2;GATA3;MZF1;NFIC;NKX2-5;REL;SP1;ZEB1	ETS1-CDC5L;ETS1-MZF1;SP1-MZF1;SP1-REL;MZF1-SP1;SP1-SP1	11	6
7	HC6745	Predicted	cell redox homeostasis	cell redox homeostasis;cellular homeostasis;maintenance of location;homeostatic process;response to drug	BRCA1;ETS1;FOXC1;FOXL1;GATA2;KLF4;MZF1;NFIC;NR4A2;SP1;SPIB;TBP;TFAP2A;YY1;ZEB1	ETS1-MZF1;KLF4-MZF1;SP1-MZF1;KLF4-SP1;MZF1-SP1;SP1-SP1;TFAP2A-SP1;KLF4-TBP;SP1-TBP;KLF4-YY1;SP1-YY1	15	11
8	HC4615	Predicted	exocytosis	exocytosis;secretion by cell;protein transport;secretion;vesicle-mediated transport	ETS1;FOXC1;FOXL1;GATA2;MZF1;NFIC;NKX3-2;REL;SOX10;SP1;TFAP2A;YY1;ZNF354C	ETS1-MZF1;SP1-MZF1;SP1-REL;TFAP2A-REL;MZF1-SP1;SP1-SP1;TFAP2A-SP1;SP1-YY1	13	8
9	HC4912	Predicted	actin cytoskeleton organization	actin cytoskeleton organization;generation of neurons;cytoskeleton organization;neurogenesis;blood coagulation	ARNT;ELF5;ETS1;FOXC1;GATA2;GATA3;MZF1;NFIC;SOX10;SP1;SPIB;TFAP2A;YY1	YY1-ARNT;ETS1-MZF1;SP1-MZF1;MZF1-SP1;SP1-SP1;TFAP2A-SP1;SP1-YY1	13	7
10	HC6667	Predicted	ER-associated protein catabolic process	ER-associated protein catabolic process;proteasomal ubiquitin-dependent protein catabolic process;ubiquitin-dependent protein catabolic process;proteasomal protein catabolic process;endoplasmic reticulum unfolded protein response	BRCA1;ELK1;ETS1;FOXC1;FOXL1;GATA2;MZF1;NFIC;SOX10;SP1;SPIB;TFAP2A;YY1;ZFX;ZNF354C	ELK1-MZF1;ETS1-MZF1;SP1-MZF1;MZF1-SP1;SP1-SP1;TFAP2A-SP1;ZFX-SP1;SP1-YY1;ZFX-YY1	15	9
11	HC9842	Predicted	ER-associated protein catabolic process	ER-associated protein catabolic process;proteasomal ubiquitin-dependent protein catabolic process;ubiquitin-dependent protein catabolic process;proteasomal protein catabolic process;modification-dependent protein catabolic process	BRCA1;ELK1;ETS1;FOXC1;FOXL1;GATA2;MZF1;NFIC;SOX10;SP1;SPIB;TFAP2A;YY1;ZFX;ZNF354C	ELK1-MZF1;ETS1-MZF1;SP1-MZF1;MZF1-SP1;SP1-SP1;TFAP2A-SP1;ZFX-SP1;SP1-YY1;ZFX-YY1	15	9
12	HC2178	Literature	peptidyl-proline hydroxylation to 4-hydroxy-L-proline	peptidyl-proline hydroxylation to 4-hydroxy-L-proline;peptidyl-proline hydroxylation;4-hydroxyproline metabolic process;protein targeting;cellular modified amino acid metabolic process	BRCA1;ETS1;FOXC1;GATA2;MZF1;NFIC;NKX2-5;REL;SOX10;SP1;SPIB;TFAP2A;YY1;ZEB1;ZNF354C	ETS1-MZF1;SP1-MZF1;SP1-REL;TFAP2A-REL;MZF1-SP1;SP1-SP1;TFAP2A-SP1;SP1-YY1	15	8
13	HC9330	Predicted	ER to Golgi vesicle-mediated transport	ER to Golgi vesicle-mediated transport;vesicle targeting;Golgi vesicle transport;vesicle organization;protein transport	BRCA1;ETS1;FOXC1;FOXL1;GATA2;GATA3;NFYA;NKX2-5;SOX10;SOX5;SP1;SPIB;TFAP2A;YY1;ZNF354C	ETS1-NFYA;NFYA-NFYA;SP1-NFYA;YY1-NFYA;SP1-SP1;TFAP2A-SP1;NFYA-YY1;SP1-YY1	15	8
14	HC4460	Predicted	nucleotide-excision repair, DNA gap filling	nucleotide-excision repair, DNA gap filling;DNA-dependent DNA replication;transcription, DNA-dependent;nucleotide-excision repair;DNA repair	ARID3A;ELF5;ETS1;FOXL1;GATA2;GATA3;HSF1;NFIC;NFIL3;PARP1;SP1;SPIB;TFAP2A;YY1;ZNF354C	SP1-HSF1;TFAP2A-HSF1;SP1-PARP1;TFAP2A-PARP1;SP1-SP1;TFAP2A-SP1;SP1-YY1	15	7
15	HC6205	Predicted	transcription, DNA-dependent	transcription, DNA-dependent;DNA repair;DNA replication;RNA biosynthetic process;telomere maintenance	ELF5;ETS1;FOXL1;GATA2;GATA3;HSF1;NFIC;NFIL3;PARP1;SP1;SPIB;TFAP2A;YY1;ZEB1;ZNF354C	SP1-HSF1;TFAP2A-HSF1;SP1-PARP1;TFAP2A-PARP1;SP1-SP1;TFAP2A-SP1;SP1-YY1	15	7
16	HC9314	Predicted	regulation of innate immune response	regulation of innate immune response;regulation of defense response;response to unfolded protein;protein folding;response to topologically incorrect protein	ARNT;ATF7;BRCA1;ESRRB;ETS1;FOS;FOXC1;GATA2;GATA3;MZF1;NFIC;PAX2;SP1;YY1;ZEB1	YY1-ARNT;SP1-ATF7;ETS1-MZF1;SP1-MZF1;MZF1-SP1;SP1-SP1;SP1-YY1	15	7
17	HC7980	Predicted	regulation of transcription, DNA-dependent	regulation of transcription, DNA-dependent;regulation of RNA biosynthetic process;DNA metabolic process;regulation of RNA metabolic process;regulation of cellular macromolecule biosynthetic process	ELK1;ETS1;FOXC1;GATA2;GATA3;HOXA5;MAFB;NFIC;SOX10;SP1;SP4;YY1;ZEB1;ZNF354C	SP1-SP1;SP4-SP1;SP1-SP4;SP4-SP4;SP1-YY1;SP4-YY1	14	6
18	HC1277	Literature	kinesin complex	kinesin complex	CREB1;ETS1;FOXC1;FOXO3;GATA2;GATA3;MZF1;NFIC;NFYA;PDX1;REL;SOX10;SPIB;TFAP2A;YY1;ZEB1;ZNF354C	TFAP2A-FOXO3;ETS1-MZF1;ETS1-NFYA;NFYA-NFYA;YY1-NFYA;CREB1-REL;TFAP2A-REL;NFYA-YY1	17	8
19	HC7936	Predicted	transcription initiation from RNA polymerase II promoter	transcription initiation from RNA polymerase II promoter;transcription elongation from RNA polymerase II promoter;transcription from RNA polymerase II promoter;transcription initiation, DNA-dependent;positive regulation of transcription, DNA-dependent	ELF5;ETS1;FOXC1;FOXL1;GATA2;GATA3;KLF4;NFIC;NFYA;NKX2-5;PDX1;SOX10;TFAP2A;YY1;ZEB1	ETS1-NFYA;KLF4-NFYA;NFYA-NFYA;YY1-NFYA;KLF4-YY1;NFYA-YY1	15	6
20	HC4463	Predicted	transcription initiation from RNA polymerase II promoter	transcription initiation from RNA polymerase II promoter;transcription elongation from RNA polymerase II promoter;transcription elongation, DNA-dependent;transcription initiation, DNA-dependent;transcription from RNA polymerase II promoter	ELF5;ETS1;FOXC1;FOXL1;GATA2;GATA3;HSF1;KLF4;PDX1;SOX10;TBP;TFAP2A;YY1;ZEB1;ZFX	KLF4-HSF1;TFAP2A-HSF1;ZFX-HSF1;KLF4-TBP;KLF4-YY1;ZFX-YY1	15	6
21	HC6575	Predicted	DNA strand elongation involved in DNA replication	DNA strand elongation involved in DNA replication;telomere maintenance via recombination;telomere maintenance via semi-conservative replication;nucleotide-excision repair, DNA gap filling;transcription-coupled nucleotide-excision repair	ARID3A;BRCA1;ELF5;ETS1;FOXC1;GATA2;GATA3;MYB;MZF1;NKX2-5;PARP1;SOX10;SP1;YY1;ZNF354C	ETS1-MZF1;SP1-MZF1;SP1-PARP1;MZF1-SP1;SP1-SP1;SP1-YY1	15	6
22	HC2683	Literature	RNA polymerase II complex, chromatin structure modifying	RNA polymerase II complex, chromatin structure modifying	ETS1;FOXC1;FOXO3;GATA2;GATA3;HOXA5;MAFB;MZF1;NFIC;NKX2-5;PAX2;PDX1;SOX10;SP1;TBP;TFAP2A;YY1;ZEB1;ZNF354C	SP1-FOXO3;TFAP2A-FOXO3;ETS1-MZF1;SP1-MZF1;MZF1-SP1;SP1-SP1;TFAP2A-SP1;SP1-TBP;SP1-YY1	19	9
23	HC6143	Predicted	DNA repair	DNA repair;DNA recombination;meiosis;negative regulation of nucleobase-containing compound metabolic process;regulation of DNA metabolic process	ARID3A;BRCA1;CDC5L;CREB1;ELK1;ETS1;FOXC1;FOXL1;GATA2;GATA3;MZF1;NFIC;PDX1;PRRX2;SOX10;SP1;YY1;ZEB1	ETS1-CDC5L;ELK1-MZF1;ETS1-MZF1;SP1-MZF1;MZF1-SP1;SP1-SP1;SP1-YY1	18	7
